# Supplementary material for: Discovering biomarkers associated and predicting cardiovascular disease with high accuracy using a novel nexus of machine learning techniques for precision medicine
Source: Sci Rep. 2024 Jan 2;14:1. doi: 10.1038/s41598-023-50600-8 (PMC10762256; doi:10.1038/s41598-023-50600-8)
Supplement: Supplementary file 2 — Supplementary Information 2. [file 41598_2023_50600_MOESM2_ESM.xlsx]

## Sheet: Table_S01_CIGT-Complete-Dataset
ID	ENSG00000000938	ENSG00000002586	ENSG00000004059	ENSG00000005022	ENSG00000005075	ENSG00000008517	ENSG00000008988	ENSG00000010404	ENSG00000011052	ENSG00000011600	ENSG00000013306	ENSG00000013364	ENSG00000015475	ENSG00000018280	ENSG00000019582	ENSG00000023902	ENSG00000025708	ENSG00000026025	ENSG00000026297	ENSG00000026508	ENSG00000030582	ENSG00000034510	ENSG00000042753	ENSG00000051523	ENSG00000060138	ENSG00000062716	ENSG00000063177	ENSG00000063854	ENSG00000064490	ENSG00000064666	ENSG00000065518	ENSG00000065978	ENSG00000066336	ENSG00000067182	ENSG00000067560	ENSG00000070756	ENSG00000071082	ENSG00000074800	ENSG00000075415	ENSG00000075624	ENSG00000076662	ENSG00000076944	ENSG00000077454	ENSG00000077984	ENSG00000082146	ENSG00000083845	ENSG00000084207	ENSG00000085265	ENSG00000085514
648	255.41	51.52	75.05	50.43	27.75	184.83	509.63	49.95	44.66	819.68	348.37	135.77	43.56	255.39	1063.83	79.88	91.21	420.64	248.93	106.17	199.62	1563.77	30.6	309.43	95.81	184.61	636.7	48.65	28.09	239.8	33.8	169.81	252.26	178.15	197.01	350.71	418.3	186.6	78.23	2414.77	277.09	118.11	97.42	118.11	34.2	357.28	89.13	551.47	145.36
649	285.68	75.96	96.7	74.86	39.94	232.06	581.97	49.62	42.04	862.12	718.97	132.51	39.5	238.74	1560.62	77.59	128.51	501.16	163.3	125.98	288.22	2062.84	45.56	396.27	166.59	181.01	838.58	62.88	36.13	296.56	41.54	289.63	308.6	199.16	245.5	533.58	394.28	242.31	108.24	3019.72	340.87	136.18	118.22	109.02	51.69	406.48	130.31	655.01	185.81
650	266.67	52.12	73.38	50	29.46	183.48	504.72	66.24	32.06	777.88	383.77	130.22	37.48	205.63	882.79	68.98	78.34	334.17	152.32	97.63	180.68	1372.46	31.97	294.59	112.59	230.74	630.56	47.98	28.78	207.89	30.93	165.11	260.36	217.55	205.05	326.06	163.63	146.46	78.21	1921.31	361.47	123.75	107.38	92.03	55.5	316.6	75.66	546.54	146.87
651	373.89	65.84	113.04	59.61	37.51	191.21	634.91	81.34	55.27	1207.45	280.64	181.13	64.06	488.42	1659.36	97.2	142.66	484.65	201.26	134.96	262.1	1721.72	38.7	558.36	131.86	273.25	739.84	41.81	36.79	351.96	35.39	216.21	411.12	256.23	263.7	489.39	467.62	221.69	100.14	3237.85	471.03	188.29	164.08	166.07	35.25	409.6	110.16	799.55	265.52
652	249.39	55.06	76.96	53.61	34.52	116.5	248.99	32.42	43.04	1081.71	656.16	129.78	47.15	190.57	1661.51	82.79	172.11	429.05	230.52	115.78	298.39	1774.61	48.35	391.17	275.53	165.69	395.8	64	27.93	232.78	30.8	357.58	359.59	206.7	207.91	304.18	202.47	230.91	76.22	3361.44	305.07	126.17	75.05	134.46	68.87	183.19	132.58	831.2	175.42
653	203.5	47.93	71.19	48.72	27.35	126.63	554.96	45.73	41.26	619.81	571.92	87.76	36.04	177.85	875.68	57.19	57.64	303.28	129.38	90.88	140.93	1386.44	34.24	253.91	276.61	166.87	649.04	66.41	28.31	232.07	38.07	313.62	199.91	151.72	212.43	343.7	295.77	176.94	78.4	2002.09	225.08	86.49	58.39	65.1	102.78	340.09	74.09	498.96	133
655	421.63	74.85	102.62	66.85	39.15	145.54	449.84	61.04	49.49	1114.93	669.7	180.94	43.18	327.62	1464.16	91.63	120.29	544.46	328.23	120.07	336.51	1854.22	53.25	436.58	188.55	270.07	614.48	78.46	40.94	265.37	42.35	221.44	295.5	267.25	268.08	493.73	189.95	263.05	123	2973.08	487.96	196.17	131.86	122.75	65.27	259.12	145.54	929.39	268.32
656	419.79	90.22	88.89	93.93	58.42	56.57	1903.9	54.69	101.24	277.84	175.5	157.86	17.73	67.96	5458.76	111.14	23.19	352.96	197.7	70.88	119.52	4536.94	72.27	478.3	323.12	94.14	2198.16	35.24	70.96	275.06	78.85	294.3	120.01	66.6	301.53	722.45	1342.71	195.85	190.16	1994.93	196.71	103.96	118.47	63.26	29.38	1840.21	110.28	152.26	53.96
657	244.61	64.21	84.52	47.76	35.18	230.51	466.31	68.19	44.24	1001.17	384.14	137.64	50.72	266.34	902.67	71.65	85.55	323.73	305.62	81.22	179.07	1293.82	35.64	397.77	99.45	298.33	633.49	43.81	39.07	297.72	32.55	167.35	294.8	217.65	229.49	345.17	198.15	136.25	81.5	2147.46	405.3	127.45	119.64	95.11	39.26	287.64	76.74	397.32	173.86
658	275.29	85.19	89.53	83.06	43.69	259.53	864.55	61.57	76.09	772.22	397.96	137.25	37.66	185.62	1783.21	81.43	70.26	562.15	262.63	169.87	210.11	2959.51	54.96	359.29	142.82	213.46	1074.98	55.45	43.31	325.42	57.95	197.05	229.81	221.1	270.73	633.25	290.61	314.31	127.89	2815.63	295.19	121.43	94.65	111.13	51.38	566.11	146.96	725.34	148.84
659	253.71	71.44	87.34	62.46	32.72	242.21	467.65	41.86	56.5	935.09	552.27	114.16	44.65	200.74	1766.7	81.34	156.86	537.77	202.85	142.09	287.32	2137.2	49.36	444.29	176.69	148.31	705.36	57.96	33.92	262.17	40.15	252.14	325.61	198.99	232.38	463.46	409.21	236.35	96.55	3181.93	314.77	131.14	108.58	140.14	57.29	304.68	130.84	910.1	176.69
1058	23.02	13.52	28.78	27.96	19.53	32.97	387.15	16.98	16.83	525.5	643.81	14.4	29.7	21.88	97.54	18.61	25.16	103.58	31.05	15	12.55	835.74	17.11	127.14	72.64	31.21	361.28	32	13.36	19.35	13.85	112.21	56.83	18.99	20.35	35.36	276.3	14.66	22.73	137.45	106.71	16.6	16.71	27.47	15.18	419.09	22.95	47.1	16.66
1059	354.39	90.12	175.45	88.02	60.71	233.58	603.42	68.03	84.39	2299.87	212	178.35	104.71	281.29	1854.35	136.85	232.4	678.89	226.18	152.23	504.82	3523.31	63.98	818.22	79.16	348.08	693.38	42.74	57.6	438.42	42.37	228.63	617.88	386.39	390.75	555.41	218.57	375.88	144.56	4977.6	591.31	220.45	140.04	139.63	23.55	476.36	201.16	2215.77	378.49
1060	0	0	0	0	0	0	311.59	0	18.27	126.48	880.26	0	0	0	30.03	0	0	21.68	0	0	0	266.15	14.52	38.34	126.66	0	248.39	72.6	16.09	0	0	81.23	13.24	0	0	0	206.11	0	0	21.64	34.37	10.34	0	10.35	22.56	320.02	0	0	0
1061	11.14	0	27.51	40.1	23.55	12.01	695.99	16.77	114.09	443.4	351.73	0	0	18.62	40.87	10.61	19.1	133.39	22.82	23.42	16.17	507.56	15.69	133.25	30.85	0	579.28	31.8	33.84	11.71	16.2	54.96	38.03	0	16.31	17.57	458.98	15.83	51.24	68.05	123.99	14.99	16.47	51.2	0	525.89	24.09	77.36	16.95
1062	0	0	0	0	0	0	94.98	0	0	105.93	574.87	0	0	0	10.25	0	0	16.26	0	0	0	102.87	13.31	27.28	91.13	0	85.49	62.83	0	0	0	82.43	16.67	0	0	0	92.05	0	0	26.47	27.42	0	0	19.24	10.99	145.14	0	11.42	0
1063	0	0	0	0	0	0	75.84	0	0	75.71	577.94	0	0	0	11.17	0	0	12.21	0	0	0	106.65	13.37	17.08	129.96	0	56.67	47.49	0	0	0	84.08	0	0	0	0	56.96	0	0	24.41	17.06	0	0	0	25.85	112.97	0	0	0
1064	14.31	17.2	34.48	38.15	22.29	22.99	711.6	17.35	36.73	703.35	488.99	0	18.38	11.67	129.21	17.92	21.42	152.24	21.1	20.24	11.54	974.27	22.4	144.24	59.31	17.28	630.64	33.24	21.93	10.21	23.71	117.01	37.83	12.8	21.97	33.4	500.86	17.86	36.72	98.08	119.5	16.29	15.01	24.04	0	634.31	39.66	72.69	15.16
1065	28.54	16.29	54.37	33.43	16.31	19.66	764.34	36.96	76.74	716.34	618.1	17.81	22.19	16.85	180.41	25.03	22.9	130.7	23.32	10.77	23.52	1094.85	31.71	158.17	77.17	36.75	577.89	25.99	17.24	25.37	24.75	118.8	43	24.05	18.22	62.83	572.47	10.42	51.87	106.91	163.16	19.73	18.69	24.32	0	428.96	29.09	80.52	26.66
1066	34.75	24.79	71.43	23.1	20.69	40.43	650.7	0	35.01	690.97	526.9	16.76	71.49	0	286.52	27.03	27.41	170.1	47.77	47.89	51.18	834.34	13.13	125.46	59.12	40.88	458.43	41.71	24.44	56.64	10.01	84.01	98.88	42.57	63.69	124.78	265.46	31.98	0	405.95	224.2	43.19	34.7	30.13	10.99	463.39	31.93	235.08	31.23
1067	27.23	24.62	62.93	77.86	37.02	46.87	1908.22	21.2	172.17	1055.57	352.68	15.81	18.33	22.48	261.49	42.2	24.48	245.42	41.49	57.62	21.78	2169.83	43.78	210.33	60.3	41.27	1483.67	31.42	41.89	22.41	33.41	161.76	70.23	32.25	28.36	85.51	855.07	20.71	74.83	104.41	218.78	36.7	39.66	55.42	0	1010.82	43.77	64.32	28.08
1068	253.46	72.71	66.43	53.03	21.93	190.36	633.35	47.68	33.59	589.27	518.6	117.41	50.53	214.95	1140.9	67.31	93.78	377.46	259.74	122.16	201.78	1526.97	35.37	316.63	161.86	175.79	447.25	54.27	28.18	191.91	27.09	218.71	218.55	184.6	160.49	396.66	604.96	175.84	69.11	1815.12	196.64	122.38	146.29	51.99	34.4	326.83	103.3	659.62	105.23
1069	0	0	31.91	16.61	11.35	0	636.57	12.27	75.75	344.89	830.31	0	11.85	0	59.57	15.87	22.97	49.29	14.98	0	29.74	323.67	25.38	137.91	117.95	11.1	407.42	56.21	0	12.14	13.99	61.71	19.52	10.66	12	24.89	342.9	0	15.23	48.23	77.45	18.64	0	14.44	15.22	495.18	13.85	37.78	0
1070	19	14.6	21.11	11.07	14.17	10.79	208.37	10.31	0	327.96	1038.93	11.93	20.17	10.53	42.17	16.86	15.19	44.83	25.57	0	10.81	580.71	34.96	80.99	208.95	26.48	171.11	151.46	28.36	12.61	0	238.3	29.54	11.94	14.26	19.22	209	0	11.04	167.16	60.27	14.79	0	20.31	54.04	269.17	0	29.33	11.77
1071	68.18	31.35	75.28	37.77	48.36	50.77	1183.61	45.87	90.78	1464.03	420.23	63.04	58.19	60.16	142.53	52.82	69.47	196.22	97.75	19.65	29.78	2792.51	25.78	354.51	95.46	95.4	889.25	61.77	18.81	50.66	37.5	197.54	217.77	53.58	55.76	114.35	533.42	28.25	35.35	419.32	222.23	46.06	53.19	122.59	0	739.27	50.55	62.14	41.1
1072	18.91	12.83	33.16	32.59	24.79	15.01	534.38	17.91	0	619.68	962.05	14.25	18.52	21.77	88.16	20.09	19.69	98.08	21.2	16.13	11.42	915.98	25.33	121.77	203.53	24.99	485.52	88.44	22	19.33	17.54	166.98	47.54	13.15	15.41	29.65	378.17	11.24	27.43	67.27	161.69	16.29	14.12	32.18	38.74	393.91	23.25	45.29	19.09
1073	392.93	87.5	117.58	80.02	42.7	197.8	518.29	40.28	49.52	1622.19	405.59	196.53	82.87	314.22	2595.7	123.79	271.83	623.24	204.43	157.69	419.19	3617.76	53.33	546.25	208.19	239.05	514.17	47.02	52.8	278.86	36.87	220.67	441.24	262.41	308.87	565.42	312.64	291.12	117.55	4093.05	323.24	175.14	123.9	195.25	57	309.19	192.55	1562.56	272.08
1074	39.68	25.43	43.7	68.08	33.77	41.02	1061.7	29.28	28.1	831.29	458.85	26.34	38.56	42.4	193.54	42.67	35.79	206.75	28.18	37.65	18.14	1849.56	24.57	186.33	91.66	29.64	964.8	35.48	26.5	19.8	37.83	215.45	64.3	23.27	19.92	65.9	665.31	26.8	63.66	89.75	236.39	26	29.38	42.98	12.19	921.37	51.72	107.08	23.69
1075	28.6	14.82	35.06	22.95	24.22	28.13	486.93	14.86	22.21	682.64	788.57	22.51	23.48	39.78	88.74	17	40.62	136.39	22.06	16.15	16.11	1210.58	14.23	170.33	80.43	25.67	442.19	54.06	20.4	25.63	18.39	108.56	69.89	21.63	17.39	50.54	236.99	15.95	17.45	103.92	149.86	18.37	20.63	62.84	16.28	506.36	25.09	52.62	18.86
1076	55.61	73.54	81.21	60.74	70.69	123.58	1233.65	38.13	44.42	1560.38	541.79	42.65	60.21	61.59	194.54	45.35	63.48	272.46	60.25	30.8	32.83	3473.36	43.6	444.94	76.37	99.3	1255.28	39.36	35.21	49.69	53.9	136.86	155.64	57.05	46.19	173.19	339.15	38.49	50.53	331.68	251.44	42.02	61.85	190.19	21.65	1150.34	60.13	81.87	36.71
1077	23.5	21.71	34.57	26.71	29.37	58.53	664.08	18.26	17.07	659.9	569.9	22.45	24.91	22.09	127.86	20.59	36.13	102.87	31.07	15.85	15	1389.89	17.75	192.82	56	31.14	558.56	39.45	19.73	22.43	20.73	123.97	62.77	20.82	18.63	47.2	313.41	16.76	24.21	126.77	137.22	18.81	24.03	56.83	11.51	475.99	27.57	58.74	19.31
1078	19.98	13.25	45.41	39.88	56.73	25.19	717.69	18.23	94.72	975.29	691.54	16.69	22.42	19.83	98.94	15.42	44.25	84.27	16.42	16.79	21.88	1163.12	68.65	150.99	210.47	18.27	388.61	46.32	17.68	28.15	27.35	127.33	65.05	21.42	10.42	26.52	431.64	0	13.09	61.17	129.32	28.11	18.18	22.55	21.85	428.79	15.61	53.76	22.14
1079	14.38	11.98	21.75	27.6	22.07	12.08	519.48	16.96	0	695.84	376.94	10.29	17.28	24.81	91.84	12.25	22.53	92.98	11.31	12.03	0	756.57	19	145.4	55.35	16.56	484	57.81	35.14	20.62	15.7	85.83	33.2	11.25	12.02	28.57	279.15	11.08	0	50.63	111.23	14.52	13.93	36.23	12.88	504.23	23.27	47.9	10.43
1080	25.83	17.46	40.42	33.67	28.46	25.15	606.19	21.65	65.26	684.25	750.31	12.65	24.99	21.79	115.27	23.75	35.62	103.79	23.61	17.68	18.64	1195.14	23.22	147.85	89.61	29.79	474.84	75.11	29.28	20.12	26.15	234.53	47.81	17.45	17.76	50.47	385.19	17.96	24.75	99.85	126.45	18.23	18.06	44.02	10.88	403.02	35.82	62.44	21.15
1081	27.61	22.89	44.2	39.78	87.71	261.71	2511.15	35.51	95.48	930.05	631.88	33.9	32.97	38.39	423.93	36.65	66.02	225.54	54.65	78.31	107.3	3206.32	81.66	305.95	45.29	33.83	1931.75	78.42	21.98	31.92	58.18	166.18	92.28	32.64	42.82	112.7	743.84	46.42	48.49	203.49	192.26	27.42	48.63	53.83	0	1084.69	49.21	89.33	31.01
1082	11.16	0	17.8	17.07	15.24	26.39	400.79	0	13.36	317.69	1269.42	18.43	14.03	11.59	48.52	10.99	11.87	74.63	0	0	0	705.19	13.81	84.24	134.53	19.32	336.96	52.94	17.14	10.23	11.89	85.24	26.54	12.26	0	26.32	192.71	0	10.54	61.7	81.23	15.16	11.42	25.09	48.45	516.87	11.42	19.09	0
1083	14.88	10.69	22.62	16.93	17.77	16.18	381.05	10.37	0	370.53	1166.27	10.91	14.6	13.03	66.02	12.38	13.97	61.14	11.32	0	0	706.73	17.88	98.31	223.88	18.49	286.41	109.4	24.55	0	10.24	190.58	23.55	0	11.39	37.84	183.56	0	12.08	89.23	76.59	14.23	11.91	42.51	55.52	363.52	14.27	30.85	0
1084	262.82	94.75	121.24	66.39	43.39	268.65	436.17	50.89	67.51	1757.61	613.14	140.58	80.25	161.5	1862.97	103.34	169.94	765.98	322.7	131.48	266.73	2338.26	45.07	568.58	131.21	315.12	445.67	47.98	38.46	314.17	34.6	300.77	496.93	346.1	337.55	415.61	323.78	255.6	104.98	3485.78	407.35	143.21	94	163.99	38.09	240.83	191.78	788.15	288.08
1085	106	44.58	72.47	26.35	27.84	128.97	416.18	16.09	27.19	1235.9	716.25	57.18	52.24	70.03	566.91	52.68	121.78	207.05	166.56	34.59	75.3	1633.59	34.97	401.22	189.86	62.14	434	54.96	30.26	109.46	23.16	163.6	268.86	91.9	79.98	140.19	272.67	85.97	35.15	820.4	200.24	71.02	48.26	96.51	56.28	372.15	88.52	278.66	84.76
1086	217.89	161.67	170.72	107.5	69.78	440.79	1893.92	23.61	113.63	1859.98	334.23	71.3	82.12	57.87	2192.96	105.22	140.54	615.59	336.69	121.88	119.65	5071.45	87.39	799.11	102.51	91.19	1758.59	37.19	53.9	126.39	82.92	251.55	310.99	134.16	206.54	562.76	974.51	206.57	135.73	1474.4	252.47	125.07	99.74	227.89	27.28	1032.76	347.54	676.42	129.11
1087	120.33	109.18	159.35	63.13	81.67	408.57	2217.52	18.92	120.6	2911.78	229.79	75.29	62.43	103.69	1399.48	112.95	155.8	461.98	352.48	75.67	82.14	5858.76	74.59	1289.76	43.57	72.91	2327.22	29.11	72.1	103.62	83.36	110.22	422.78	152.57	147.7	323.55	875.06	160.94	97.79	1386.81	373.4	113.03	125.56	408.66	19.37	1586.66	201.16	344.35	117.51
1088	35.05	15.71	38.35	14.48	20.24	34.66	533.62	0	41.97	1020.25	479.06	20.54	17.18	54.83	219.35	33.62	33.91	66.43	90.2	13.58	37.11	1252.64	25.66	309.97	63.12	19.29	510.5	29.79	16.53	34.34	16.64	51.61	71.91	25.51	37.03	61.72	198.36	30.19	19.92	387.58	131.9	28.43	32.78	96.58	31.1	495.7	60.11	153.29	34.93
1089	153.87	96.67	91.85	49.57	33.8	333.34	620.17	24.1	41.94	818.83	598.73	63.83	43.15	98.04	946.11	53.59	67.38	425.15	147.4	82.6	184.88	2112.46	40.34	398.47	183.55	100.98	551.61	52.76	30.38	190.53	30.35	344.19	243.95	125.64	156.25	326.69	248.6	162.24	73.85	1619.19	210.84	75.27	67.27	158.9	39.72	350.31	122	504.99	116.29
1090	174.82	113.39	97.42	59.1	37.19	251.22	603.85	31.22	52.21	999.5	725.78	53.04	49.99	94.11	1311.62	66.68	66.38	382.95	139.67	87.27	116.57	2413.72	44.46	398.05	171.56	123.52	566.24	64.7	29.3	175.43	37.97	291.03	237.9	143.76	184.12	374.71	396.39	134.26	77.49	1368.86	191.27	67.47	54.73	230.13	49.17	357.45	130.79	579.18	103.44
1091	154.85	45.57	77.47	42.01	36.74	125.52	229.95	24.22	22.32	1267.8	539.81	59.49	60.06	111.04	723.19	54	68.18	278.33	109.04	51.21	106.36	1533.89	32.99	378.53	200.62	128.79	269.35	47.64	24.57	192.55	23.07	206.9	310.32	144.01	151.69	201.4	193.5	102.4	51.5	1359.24	218.91	75.21	56.34	168.32	54.59	175.08	98.04	470.33	121.81
1092	82.9	29.46	41.77	20.71	20.95	67.72	185.58	16.63	29.1	543.62	908.55	22.35	30.99	45.41	287.61	23.11	29.29	166.02	70.63	30.32	43.27	849.84	23.8	151.96	307.92	64.37	210.49	81.87	15	82.78	14.86	216.52	132.26	66.89	73.68	146.16	190.07	43.36	31.96	563.07	94.04	34.22	22.03	56.81	95.37	148.95	45.38	208.18	55.08
1093	151.71	45.41	83.78	31.87	36.74	181.25	457.23	21.09	37.74	1066.34	788.89	44.08	59.88	48.73	796.33	59.04	43.41	249.52	168.84	37.7	64.13	1776.79	33.18	365.8	152.06	95.72	518.68	71.75	22.4	155.85	28.71	196.51	279.41	115.95	117.85	216.91	340.96	73.16	44.43	929.59	202.08	57.35	53.87	88.78	45.98	284.75	85.08	278.07	113.34
1094	65.43	25.77	32.86	19.61	17.6	98.49	274.75	0	13.3	406	797.92	20.61	23.01	27.21	307.05	23.07	23.22	107.07	55.23	29.41	23.56	922.94	22.21	124.88	205.68	47.61	280.52	71.46	16.29	65.07	14.6	238.27	102.64	51.05	51.35	112.76	243	39.99	25.04	390.53	69.68	25.51	21.39	90.03	58.6	204.32	41.29	157.32	31.11
1095	239.71	101.61	119.05	70.81	47.82	324.19	769.93	44.48	51.03	1378.51	462.91	82.29	83.71	135.19	1477.81	81.6	101.54	443.99	238.04	100.4	144.39	2824.33	49.09	509.39	153.77	221.25	751.85	51.39	33.55	230.04	42.97	274.66	396.12	226.13	259.25	547.13	463.06	197.46	99.55	2081.89	351.95	94.84	84.04	198.09	37.89	471.34	157.34	716.67	163.77
1096	141.67	53.59	73.75	46.4	33.42	205.89	578.02	20.58	37.37	975.84	877.38	49.19	59.89	50.27	914.94	65.65	131.57	303.29	129.68	62.11	83.69	2538.49	40.17	301.5	202.71	115.12	505.62	54.02	30.44	113.45	32.61	264.2	243.16	112.79	148.54	325.5	280.18	97.68	69.94	1049.75	125.95	62.68	45.16	60.1	64.74	294.91	115.83	383.46	92.56
1097	118.2	89.09	98.72	72.48	47.51	206.14	999.58	22.35	85.77	828.87	410.32	49.8	53.56	81.79	958.75	65.26	64.96	331.03	105.56	83.18	79.44	3954.86	48.17	461.84	118.35	81.72	990.83	57.26	32.95	136.53	43.47	254.1	155.33	93.41	141.63	496.52	680.19	145.14	90.87	1234.69	179.75	59.82	60.62	121.72	50.61	887.73	135.61	545.52	78.88
1098	179.93	75.7	109.45	58.22	48.36	133.66	640.58	31.88	38.07	1612.28	709.75	45.1	73.43	99.11	996.34	88.94	81.45	371.54	123.33	72.18	99.96	2814.97	48.29	546.17	160.76	132.18	736.34	54.17	37.16	198.42	41.28	204.32	314.15	150.25	184.19	442.15	457.95	119.21	77.14	1335.51	241.74	73.65	61.52	149.95	37.93	403.64	139.75	636.61	131.37
1099	417.71	71.48	170.04	61.86	65.5	122.62	673.02	47.51	61.54	2844.17	424.14	77.77	124.96	302.37	692.41	60.23	120.3	482.7	156.36	106	108.54	3470.83	52.08	746.59	86.13	143.77	903.83	39.98	31.13	317.24	45.61	194.13	551.83	235	190.73	362.07	581.88	111.43	82.12	1216.69	299.94	98.58	72.66	750.5	15.36	609.28	110.54	436.77	134.55
1100	101.69	49.98	96.05	47.98	37.32	94.95	517.11	35.69	40.67	1208.02	577.35	42.27	54.84	98.35	448.99	47.53	32.83	220.26	123.2	51.22	40.45	1883.4	33.69	282.91	197.35	119.5	565.78	26.13	19.74	118.09	32.65	249.22	159.33	86.69	90.22	195.05	463.09	38.49	61.85	406.61	152.91	46.02	34.46	127.02	39.39	366.03	62	198.54	72.85
1101	58.33	16.51	33.48	19.59	25.66	22.22	225.92	23.77	17.58	862.14	598.46	45.2	21.99	101.77	64.73	14.08	19.61	130.97	29.15	27.09	18.09	834.66	19.47	185.73	145.55	96.07	238.53	40.48	11.79	66.25	12.72	158.3	126.79	61.55	50.18	56.5	239.22	28.12	23.82	249.35	118.31	34.43	28.96	166.21	24.61	159.65	14.75	67.13	23.61
1102	57.92	84.95	104.32	77.14	59.33	187.13	2410.75	29.54	92.62	1616.8	751.57	34.08	42.59	51.21	515.33	41.68	35.28	481.21	140.8	86.81	19.98	3726.59	46.69	440.26	142.13	103.62	1572.33	30.62	32.04	66.68	74.23	241.82	92.29	58.95	68.47	243.01	1454.5	45.17	77.49	228.63	224.35	35.67	41.91	93.39	26.48	1668.02	92.56	149.15	46.65
1103	75.49	34.94	73.68	43.88	28.76	68.24	579.35	24.25	54.98	968.64	704.34	28.55	38.52	59.79	420.13	44.15	34.18	246.36	50.56	36.73	34.51	1620.21	25.4	239.14	142.45	60.2	516.24	58.76	20.76	81.44	31.54	233.88	125.66	61.28	59.26	193.15	406.31	36.62	44.24	289.48	174.91	30.75	34.84	85.61	39.98	362.39	68.58	191.99	53.35
1104	190.01	94.42	167.08	104.43	105.25	139.14	1980.45	69.72	87.87	2916.39	331.1	82.28	95.54	168.1	894.47	104.5	117.92	522.49	107.77	82.11	104.3	5016.33	62.61	757.44	80.99	149.04	1360.16	39.1	45.9	168.84	100.95	276.13	320.03	150.15	124.96	341.31	912.89	73.07	95.73	518.92	402.13	76.37	93.65	211.95	19.02	955.7	132.82	501.72	117.47
1105	50.82	14.15	42.96	14.48	25.39	45.88	521.28	20.98	13.43	899.8	751.1	38.06	23.09	92.27	75.16	14.58	18.83	101.86	41.63	11.99	20.99	954.56	20.36	218.13	199.7	52.71	379.49	91.58	19.56	52.4	17.03	152.46	89.59	46.12	28.3	50.05	341.62	16.4	15.74	183.55	124.71	27.29	23.94	163.45	47.36	432.99	19.05	48.69	22.33
1106	0	20.84	17.53	18.98	11.21	29.49	741.08	0	45.4	215.78	503.99	0	0	0	119.13	12.74	0	51.71	15.3	17.32	0	789.15	19.76	59.19	91.92	0	581.2	26.78	13.33	17.14	14.62	82.49	18.02	12.22	14.95	25.12	400.17	10.66	27.13	56.57	43.25	0	13.38	11.17	19.24	358.25	21.06	27.94	0
1107	35.62	27.2	41.93	25.19	25.29	41.89	424.83	18.99	25.81	677.27	363.28	16.05	17.88	46.01	182.85	23.82	32.63	93.8	71	25.73	29.97	923.79	26.34	162.6	41.86	32.82	449.8	22.61	21.18	36.63	15.14	59.05	70.35	25.39	35.8	38.93	298.69	24.86	28.02	240.85	120	27.72	21.67	64.1	13.54	231.27	33.59	132.4	32.13
1108	26.32	29.63	63.62	44.86	20.23	67.54	1163.48	27.03	105.59	785.06	863.72	13.68	20.91	23.11	256.41	31.52	12.91	157.06	47.7	51.78	11.94	1695.63	38.01	151.91	49.03	37.11	1057.5	33.68	17.05	40.9	35.45	137.03	41.41	22.79	30.16	83.85	861.62	23.84	57.56	119.84	119.77	25.71	10.88	50.02	10.74	709.5	41.43	53.07	23.93
1109	39.63	22.77	44.2	33.18	19.02	34.92	695.61	12.95	67.41	807.45	411.26	25.01	30.94	33.63	180.87	13.5	22.45	116.62	35.28	31.7	26.07	1255.23	19	149.18	13.09	20.82	652.59	17.93	43.2	47.12	20.9	92.02	65.79	22.4	33.25	39.38	506.37	17.81	36.59	128.7	106.92	11.93	26.44	35.15	0	532.95	49.48	91.05	11.79
1110	24.01	16.1	45.83	28.77	30.21	16.1	398.49	13.61	51.57	803.97	755.57	19.23	0	25.78	172.78	21.69	16.58	113.42	38.97	24.63	42.18	951.71	24.52	121.75	44.44	20.36	387.96	32.08	14.49	25.69	30.46	82.89	59.42	32.42	22.92	48.47	279.25	16.29	29.13	167.42	115.36	22.66	18.29	27.83	0	240.44	24.38	66.35	25.48
1111	22.63	18.63	38.34	27.86	19.32	37.49	659.76	10.94	64.69	521.29	486.33	0	15.14	16.99	116.9	12.6	13.84	108.28	20.63	18.9	0	1114.64	27.05	111.16	148.14	25.19	480.43	50.02	16.81	15.21	17.43	164.85	20.56	10.39	22.83	36.57	463.34	17.63	27.72	120.61	90.26	12.18	11.69	36.43	21.81	453.77	26.97	90.53	14.32
1112	14.97	13.57	25.94	15.93	17.03	27.14	409.63	0	11.84	433.68	831.4	0	11.83	20.95	52.37	10.7	12.98	67.73	22.11	10.78	10.06	758.99	22.19	110.24	132.94	12.82	308.34	46.91	20.16	15.4	12.55	63.72	19.48	0	13.37	21.08	240.93	0	12.87	129.44	60.76	15.68	10.52	46.68	18.21	371.2	17.19	50.27	0
1113	0	0	24.62	33.2	11.63	0	418.87	21.3	0	316.92	853.82	0	14.68	0	58.78	12.69	18.22	77.84	15.11	12.33	0	483.39	13.39	72.31	95.92	14.72	326.27	43.05	16.58	0	0	115.45	26.99	0	10.76	20.15	321.25	12.37	21.93	49.4	75.53	13.4	0	10.94	38.09	522.15	18.91	48.03	10.44
1114	35.05	22.07	34.82	21.81	25.67	38.03	451.39	20.33	74.67	348.48	459.04	15.39	15.81	27.22	148.47	12.93	30.35	128.34	81.02	75	43.52	677.53	19.14	136.94	45.88	37.77	424.95	45.06	34.18	25.58	0	68.58	54.29	37.55	31.09	86.51	314.73	25.59	32.92	260.4	122.2	25.94	36.86	21.83	23.29	484.54	17.47	94.32	18.08
1115	11.39	11.38	19.11	24.73	16.37	19.16	433.67	0	16.72	343.98	447.87	0	10.59	0	83.32	0	0	63.79	16.89	13.73	0	726.88	13.19	90.97	32.74	13.78	409.37	25.93	18.5	0	11.65	53.28	26.35	0	11.59	23.2	342.26	0	19.08	64.28	74.6	13.76	0	19.01	0	306.88	20.89	34	0
1116	0	0	11.58	0	0	18.26	160.74	0	0	235.93	985.92	0	0	0	30.1	0	11.68	24.63	0	0	0	410.06	16.79	72.93	113.1	0	152.35	53.99	14.29	0	0	52.36	20.3	0	0	0	96.62	0	0	77.02	37.1	15.13	0	21.59	22.88	210.97	11.41	17.94	0
1117	0	0	12.9	15.59	0	0	261.64	0	16.97	248.11	529.51	0	15.54	0	34.01	0	0	35.71	13.97	0	0	238.93	0	50.74	32.89	0	279.6	35.62	20.19	0	0	46.11	21.34	0	0	13.01	167.12	10.23	11.85	35.39	68.93	0	0	0	0	363.76	0	16.06	0
1118	0	0	0	13.22	0	0	136.81	0	18.33	91.56	401.16	0	0	0	25.01	0	0	10.52	0	0	0	125.72	12.29	21.78	58.47	0	118.77	41.29	26.26	0	0	42	0	0	0	0	66.79	0	10.75	19.15	18.03	14.45	0	11.8	12.73	93.99	0	11.14	0
[truncated: 705 more columns]
