# Supplementary material for: Discovering biomarkers associated and predicting cardiovascular disease with high accuracy using a novel nexus of machine learning techniques for precision medicine
Source: Sci Rep. 2024 Jan 2;14:1. doi: 10.1038/s41598-023-50600-8 (PMC10762256; doi:10.1038/s41598-023-50600-8)
Supplement: Supplementary file 3 — Supplementary Information 3. [file 41598_2023_50600_MOESM3_ESM.csv]

Ensembl ID	F-Statistic	p-value (ANOVA)	Chi-Square Statistic	p-value (Chi-Squared Test)	Correlation Coefficient	p-value (Pearson Correlation)	RFE Score
ENSG00000143384	65.33120263761165	1.6515895845905991e-10	3821.771536860302	0.0	0.7289915380581964	3.864546562027874e-13	408
ENSG00000102879	60.546244433105976	4.722948516577847e-10	8897.823963434643	0.0	0.693297747432828	1.483832661728029e-11	657
ENSG00000099622	58.6875186349726	7.195465534556399e-10	3022.6837443353925	0.0	0.6753231115504374	7.685124842011161e-11	682
ENSG00000169564	55.12498022291598	1.6475950637345464e-09	1647.314056231827	0.0	0.6767585798472617	6.767782436864589e-11	263
ENSG00000142347	54.947092921957065	1.7185009410761023e-09	7009.081602989635	0.0	0.7004073329368531	7.488173932648235e-12	421
ENSG00000108654	52.9993968258363	2.739483644696457e-09	4408.789750644067	0.0	0.6946240212886513	1.3080589994385364e-11	612
ENSG00000135821	50.79810044558583	4.6931638034479985e-09	2979.02212550551	0.0	0.7066938867896057	4.0219847252107046e-12	456
ENSG00000112303	48.64506475356422	8.042775234481887e-09	4714.166288833921	0.0	0.6625920429433595	2.3021230943798436e-10	588
ENSG00000180871	45.781003229349984	1.679249912056932e-08	5008.7421580679675	0.0	0.6759643101081003	7.261562420488399e-11	197
ENSG00000013364	45.766331534068875	1.6856953029588712e-08	1478.5964466875444	0.0	0.6708491584409234	1.1369794644318023e-10	740
ENSG00000123329	45.143340874549885	1.984613115820695e-08	2393.2692054566132	0.0	0.6533812716681136	4.929345646420891e-10	538
ENSG00000197622	43.56991304886503	3.012677864930363e-08	2891.176012745336	0.0	0.6530597760678649	5.059718064494324e-10	144
ENSG00000118816	41.93974588667104	4.6797519863396044e-08	839.5000820616804	1.3940787206625386e-184	0.6482480023522712	7.450776693369694e-10	554
ENSG00000140350	39.17879865893054	1.0059731043693824e-07	1272.5413539505155	1.0481404668651144e-278	0.651586868519666	5.700243225725127e-10	434
ENSG00000128383	38.69693843229968	1.1527146566513264e-07	3070.311031786216	0.0	0.6475631336828758	7.868320598005055e-10	495
ENSG00000197111	37.92902474563112	1.4344310647882837e-07	2077.402205641658	0.0	0.6167818220878359	7.97601278950216e-09	147
ENSG00000123146	37.60831619775528	1.5725406380425297e-07	3602.488550483138	0.0	0.6793515332537213	5.369603087631187e-11	539
ENSG00000162511	36.8986628052894	1.9297572807841136e-07	5748.902141004902	0.0	0.600319453733888	2.4918193895813042e-08	324
ENSG00000104763	36.86223385083035	1.950236891717381e-07	1265.2865473026638	3.953850951947455e-277	0.6537980826902458	4.765087500913634e-10	648
ENSG00000010404	36.0522441883978	2.469255800912847e-07	364.45305001043334	3.019683547878979e-81	0.612250020540641	1.0985214689665122e-08	744
ENSG00000173575	35.85984695021728	2.6125284476168197e-07	432.0394198258248	5.848047731542526e-96	0.5988989712394425	2.740960152575259e-08	232
ENSG00000130592	35.50015989546662	2.904116024907384e-07	4860.0644102883325	0.0	0.5720255711252235	1.529300239400747e-07	481
ENSG00000189067	35.44404660424509	2.952580470067936e-07	4494.2348430548045	0.0	0.6513919277048511	5.790600972794058e-10	160
ENSG00000076944	35.116940189959	3.252401054339986e-07	993.9231867449299	3.7596730109247773e-218	0.5763887406325745	1.1689811636671238e-07	710
ENSG00000126456	33.60814133102887	5.107809229254774e-07	638.632938482945	6.626076353395515e-141	0.5469673091706184	6.654186032780204e-07	509
ENSG00000117289	33.48145315312942	5.307245378048627e-07	8889.851110772732	0.0	0.5715918766846833	1.570359199773128e-07	561
ENSG00000119535	33.335508924330654	5.547101472348364e-07	14376.925344768315	0.0	0.6190070381127987	6.8031622269425185e-09	551
ENSG00000000938	33.32845827213214	5.558971561281107e-07	3035.8333732266838	0.0	0.6117393276918457	1.1385123955973367e-08	751
ENSG00000181163	33.12651380962298	5.910447078157151e-07	2378.717174080728	0.0	0.6102676078616563	1.2616416194716422e-08	194
ENSG00000077454	33.018973226356316	6.10700181122189e-07	855.993459589093	3.6189362431211985e-188	0.5605346933253678	3.0468699089282953e-07	709
ENSG00000119048	32.85412624043732	6.42163713872253e-07	497.6936196660927	3.018522389259884e-110	0.6323682845925506	2.5487340443266054e-09	552
ENSG00000139644	32.16807988345476	7.924211670093582e-07	1904.7514149230121	0.0	0.6028633313187381	2.0984289908967448e-08	437
ENSG00000170458	32.09090633640598	8.114833669810872e-07	1696.3466130422355	0.0	0.6030140924575794	2.077070975150414e-08	254
ENSG00000198830	31.77779987508509	8.938674774611727e-07	2136.9500524594396	0.0	0.5733317185326696	1.411690388079942e-07	122
ENSG00000198563	31.51336868596585	9.702318624463972e-07	1611.8361068443996	0.0	0.5754901266683595	1.2358849140676212e-07	131
ENSG00000018280	31.23036241983324	1.0595443424496166e-06	2545.003798718379	0.0	0.6208247073793975	5.968764890130979e-09	738
ENSG00000133872	31.07935452571186	1.110670162604628e-06	1531.850816653318	0.0	0.5787730133058249	1.0076838340782898e-07	466
ENSG00000196998	31.044037914830458	1.1229943247215967e-06	143.9920457945741	3.567220064738738e-33	0.5702023522330291	1.709042840815048e-07	149
ENSG00000105835	30.43580227973695	1.3591779548211723e-06	8560.87931960179	0.0	0.6027796341610812	2.1103760236400504e-08	626
ENSG00000134905	30.18641403940157	1.4705018222588657e-06	526.5474960370888	1.5924447543498147e-116	0.57189022776689	1.5420032767271133e-07	462
ENSG00000087460	29.937318086007558	1.5912251802382913e-06	2064.1484763298577	0.0	0.6160603681700184	8.3958694603044e-09	698
ENSG00000109971	29.903836461323	1.6082234414499546e-06	3369.7885190979637	0.0	0.5888413903469106	5.312137740333664e-08	608
ENSG00000160255	29.482306701093954	1.8391972616704086e-06	3337.1794926703924	0.0	0.5983071156863288	2.8515914636490167e-08	341
ENSG00000206082	29.350960091158413	1.9180428245030825e-06	4042.792133962222	0.0	0.6117337212645886	1.138959001220717e-08	91
ENSG00000183283	29.197216940670998	2.014833184734943e-06	3758.9504081902264	0.0	0.5788381310942664	1.0035891436337374e-07	184
ENSG00000162704	29.035876976127355	2.1219037438357823e-06	1152.3115348900253	1.4109398937071894e-252	0.6147799943656374	9.193221423877484e-09	322
ENSG00000146278	28.975614452547685	2.1634043927912403e-06	577.8781683972305	1.0854847712967103e-127	0.6141682659634873	9.599106006231406e-09	389
ENSG00000064666	28.525361869698564	2.50157602649836e-06	2196.0721985631435	0.0	0.594721701089127	3.617853621943101e-08	722
ENSG00000114626	27.757334458920916	3.2117110562458064e-06	1342.401905510817	6.899312738003921e-294	0.5446930501735315	7.55980316100092e-07	576
ENSG00000152234	27.33809898415542	3.685341465951474e-06	782.3459930901474	3.718890625563661e-172	0.5458329934360073	7.092268486452782e-07	370
ENSG00000184009	27.105720997789025	3.978753627605102e-06	4373.615321860945	0.0	0.5502785821550225	5.51666924012076e-07	182
ENSG00000157514	26.99893707784935	4.121664559034465e-06	2386.96439838261	0.0	0.5154575814330038	3.5970592169548493e-06	357
ENSG00000188404	26.80613566366279	4.393428061996571e-06	6846.620024337887	0.0	0.5848834566027468	6.850119402323679e-08	164
ENSG00000169180	26.66265479771924	4.607771987973526e-06	1718.379618588336	0.0	0.5990840481806199	2.7072094028623294e-08	268
ENSG00000116741	26.50765891393854	4.851625951054298e-06	3219.8191122723874	0.0	0.5202455256144805	2.8137689608281777e-06	564
ENSG00000109332	26.467139773510386	4.917569758898409e-06	931.0221799496521	1.7705051009645092e-204	0.5702302108845623	1.7061520343567226e-07	610
ENSG00000075624	26.15296617216969	5.461731892228394e-06	23617.826150210032	0.0	0.5681537893451707	1.9347796432635754e-07	712
ENSG00000092199	26.148330425795685	5.470216284648283e-06	2834.0357480067464	0.0	0.5474961589871657	6.458774804221395e-07	684
ENSG00000160948	26.020448142273256	5.709775084563013e-06	399.2983284993129	7.828526897869053e-89	0.558155053027232	3.503051837362156e-07	335
ENSG00000197746	25.901844704584693	5.941748117897432e-06	8653.373703235582	0.0	0.5810527281024833	8.733465477327165e-08	143
ENSG00000147677	25.861630081966496	6.0226187231560895e-06	448.1362180737248	1.83538825829581e-99	0.5387061349283293	1.0530703296485515e-06	383
ENSG00000067560	25.517045265546837	6.7645124687430776e-06	1846.7933950835425	0.0	0.5595613332443884	3.226232378847414e-07	717
ENSG00000111679	25.367481144779504	7.115654277532487e-06	2023.601170668058	0.0	0.5604072507473347	3.069806254204292e-07	593
ENSG00000175463	25.30905957275352	7.257936343884255e-06	515.7587590343467	3.542315405390477e-114	0.5042984166425335	6.285593694500948e-06	221
ENSG00000062716	25.159990110978356	7.634608560412028e-06	1531.1655977032444	0.0	0.5622163806724303	2.758970977632989e-07	726
ENSG00000104894	24.894661984538637	8.356397487409823e-06	10335.474193145845	0.0	0.5307895096844025	1.6165586509130526e-06	645
ENSG00000167658	24.213610389091734	1.0554634633175485e-05	2841.1125062257966	0.0	0.489147488985643	1.3004821996769062e-05	281
ENSG00000110719	24.179225882801813	1.068050261704982e-05	1421.9484080646207	3.5728901844527e-311	0.5378601904406897	1.102995555955913e-06	603
ENSG00000136167	24.154365479487534	1.0772482297078566e-05	5778.528380206465	0.0	0.5745201404014992	1.3121614023145126e-07	452
ENSG00000070756	23.836275227630296	1.2025162213459994e-05	3259.120338996921	0.0	0.5241966238756987	2.291079937636074e-06	716
ENSG00000075415	23.146950964325356	1.529076650057386e-05	520.3227831300882	3.6001134631987633e-115	0.5058251355725252	5.830226987268537e-06	713
ENSG00000187109	23.115583302155258	1.545979508851322e-05	772.8556503387963	4.303864747130396e-170	0.505867625994907	5.818006759639963e-06	170
ENSG00000105698	22.93046489060675	1.6497884042018482e-05	366.2209401634582	1.244582949674148e-81	0.5244784107961986	2.257522915909873e-06	628
ENSG00000030582	22.85780232587573	1.692502216101143e-05	2034.1465343105467	0.0	0.5099737496479416	4.743903332159414e-06	731
ENSG00000100353	22.82709380822222	1.7108996097039416e-05	641.5712208263922	1.5213279431619323e-141	0.5156787748850741	3.5567699796577635e-06	671
ENSG00000074800	22.676382845421365	1.8042669494048207e-05	1534.9721312803297	0.0	0.5565667208394726	3.8426274949197843e-07	714
ENSG00000076662	22.527004944140057	1.9020720246340556e-05	1213.3527883835482	7.6450269727171e-266	0.48723853970974695	1.4217859327111618e-05	711
ENSG00000115307	22.45251175390953	1.9529007908314586e-05	381.0959321031079	7.183903634868339e-85	0.4919312870932177	1.1407971636628697e-05	572
ENSG00000169223	22.430141693493226	1.968439980515284e-05	516.5223598109851	2.4163141762390924e-114	0.5294604956785894	1.7353150528887236e-06	267
ENSG00000135486	22.37229762268181	2.00922266305025e-05	1971.6895273987298	0.0	0.5108902635053814	4.530995850249602e-06	457
ENSG00000150991	21.630443621297683	2.618036779141101e-05	5478.233714703236	0.0	0.5424704158628149	8.55609439175404e-07	372
ENSG00000123416	21.447119458850974	2.7963542349694353e-05	1021.61002678744	3.6064072722700527e-224	0.5284469624668031	1.8313409420304553e-06	535
ENSG00000198189	21.366068579131195	2.8791946293948043e-05	542.5323938322806	5.3029549451579165e-120	0.5436416778187078	8.016616793833937e-07	135
ENSG00000162032	21.031606785137846	3.249133316092001e-05	136.34294847488903	1.6788029494729952e-31	0.4592719131036277	4.949408114647553e-05	330
ENSG00000130775	21.02915897424147	3.2520168560256905e-05	999.3868954482447	2.4408032185030767e-219	0.5504553839225942	5.461413399036153e-07	478
ENSG00000117984	20.791002016650687	3.545762003470827e-05	1107.3382824246028	8.393744789791509e-243	0.492153730167142	1.1288614103810482e-05	558
ENSG00000196126	20.763627198251594	3.581260455513202e-05	4534.721972662799	0.0	0.5020663077516209	7.0115724877464865e-06	157
ENSG00000019582	20.573780236635745	3.837893533426783e-05	19834.252733428544	0.0	0.5062744628024519	5.702208398544794e-06	737
ENSG00000089820	20.5061364746095	3.933916513573014e-05	562.8076698127946	2.0599615426861877e-124	0.46091657214075443	4.613016342197664e-05	690
ENSG00000172531	20.501650271174405	3.9403729919086086e-05	606.4153863137016	6.736180393228409e-134	0.4930454973661957	1.0821722964598524e-05	239
ENSG00000204435	20.456503691851744	4.0059671829639816e-05	446.4315768079016	4.312310329024458e-99	0.4819895875799912	1.8119362947705927e-05	103
ENSG00000112096	20.380499840121477	4.1189847670141255e-05	3613.0561618452293	0.0	0.5531638721612874	4.6775149582886003e-07	589
ENSG00000110955	20.062360496419895	4.629479979222452e-05	920.9431029281537	2.7485236918724286e-202	0.4850341625805559	1.5749648080731558e-05	601
ENSG00000169714	19.934524705094706	4.85285476165163e-05	1093.590582099828	8.164673527876473e-240	0.527450536075195	1.930596485143989e-06	261
ENSG00000125818	19.787279064237843	5.1241747529317986e-05	167.59775268054244	2.4766386882216574e-38	0.500391382035958	7.607057622736781e-06	519
ENSG00000160410	19.678246202752423	5.335273358677342e-05	857.4058686243517	1.784526637788518e-188	0.5561874401825522	3.928190372966942e-07	340
ENSG00000163464	19.59531694741263	5.501909367912258e-05	2084.5746796846147	0.0	0.5438953130707972	7.904093134910522e-07	314
ENSG00000116701	19.52586942714506	5.64563970283153e-05	2570.2801288778496	0.0	0.5363993393223174	1.1944936119291066e-06	565
ENSG00000141480	19.50136754331639	5.697281570518436e-05	1537.9404587898564	0.0	0.5019466980190799	7.052607217663166e-06	427
ENSG00000143119	19.33267593777282	6.066503858181098e-05	2428.7323544867977	0.0	0.5339048294138368	1.3674412970650341e-06	411
ENSG00000206172	19.136222018906786	6.528236157020843e-05	249778.75115682115	0.0	-0.5496551173350248	5.715756790428872e-07	90
ENSG00000173535	18.998280204906983	6.874301582026169e-05	1903.7782891380496	0.0	0.52239208465098	2.517334092515734e-06	233
ENSG00000114353	18.700560452049682	7.68822530596113e-05	2584.564367213255	0.0	0.49642913858071924	9.20924400056826e-06	578
ENSG00000122359	18.499730302156728	8.293714375926466e-05	995.7540761926933	1.5037604097696334e-218	0.49301788396377205	1.083590545620998e-05	544
ENSG00000266422	18.461680901074484	8.413943236893364e-05	6099.039145557372	0.0	0.5732048608550807	1.422726542096361e-07	8
ENSG00000173113	18.219550632078167	9.222996903236383e-05	445.07963189636814	8.490568778223604e-99	0.47640527319663767	2.3350696116498593e-05	235
ENSG00000175482	18.193183658630655	9.315886105446691e-05	277.5404927381851	2.579726634788924e-62	0.4386143097833734	0.00011627707841433476	220
ENSG00000142657	17.67584720652748	0.00011350725775077845	1112.6181296148945	5.976135753036451e-244	0.5193730559598795	2.943372042120937e-06	416
ENSG00000085514	17.525458163135394	0.00012025765863349731	1202.7559829164893	1.5358462258804186e-263	0.4696546945748086	3.154467300355326e-05	703
ENSG00000168961	17.359795920508883	0.0001281821747366556	698.2615148561586	7.140848850647293e-154	0.46887287367542324	3.2649594143512254e-05	271
ENSG00000242574	17.33140061066712	0.0001295944285592565	1182.198478519612	4.509105613686549e-259	0.46866291570212826	3.2952387374287364e-05	27
ENSG00000160593	17.15430078896126	0.0001387780192976562	2081.19826057305	0.0	0.5151001640164915	3.663066564300793e-06	337
ENSG00000187514	16.93754643994106	0.0001509530644199131	2569.3514966025696	0.0	0.4619691302574004	4.408994408803073e-05	168
ENSG00000100129	16.79854575455772	0.0001593447421576361	854.9113831705347	6.220494001150275e-188	0.4454699315884386	8.810865275979955e-05	675
ENSG00000204261	16.507420679189927	0.00017854205741964964	292.1201362879776	1.7163407279761318e-65	0.4757753908758768	2.4021764737068564e-05	108
ENSG00000204642	16.47010102743972	0.00018117261503161213	1551.5320535652072	0.0	0.4914627116190355	1.1663263294553156e-05	97
ENSG00000158517	16.373620024139743	0.0001881630468256477	2304.4429635923602	0.0	0.46515102536206365	3.8420106606185666e-05	355
ENSG00000166295	16.221116925215725	0.0001997941197151145	278.4956346867575	1.5974471647577788e-62	0.43978246969436363	0.00011095491416440013	292
ENSG00000169228	15.990120963880162	0.00021886594954080108	322.4215072529854	4.299823674524432e-72	0.4786948386855339	2.1055604862152804e-05	266
ENSG00000204287	15.960213970387798	0.00022147109200325134	8104.042245746956	0.0	0.44795338482302255	7.956822560181587e-05	106
ENSG00000172053	15.893672452723056	0.00022738457028117706	238.00449030824547	1.071083010217856e-53	0.44471282274021384	9.087610726927238e-05	243
ENSG00000132475	15.744412233632124	0.00024125862721259496	4306.226886522141	0.0	0.48651291613325076	1.4706030201214852e-05	471
ENSG00000145901	15.702903505754925	0.00024527246481216585	436.1302382590519	7.527727377209924e-97	0.4689172368132963	3.2585947096247335e-05	392
ENSG00000155957	15.62632497900607	0.0002528621068812134	389.00838158641545	1.3606752484045392e-86	0.48978767933391626	1.2620133501563246e-05	362
ENSG00000100365	15.625035518015228	0.00025299198996647684	943.314536396782	3.767070011423286e-207	0.47063915116226107	3.0202796355121854e-05	670
ENSG00000128340	15.47053951276472	0.0002690710171529517	2332.926119148662	0.0	0.46929993644605084	3.2041661878176535e-05	496
ENSG00000256618	15.446228455843576	0.0002716970590255681	425.05704281087515	1.9352477374243657e-94	-0.4985778426999623	8.304967222068568e-06	1
ENSG00000127824	15.404887494482855	0.00027622446182280004	349.28937159777547	6.051868044853048e-78	0.43957106287385495	0.00011190111079724857	500
ENSG00000161960	15.30014206887132	0.0002880528588114461	691.3993868970475	2.2180964305791957e-152	0.4625031336816829	4.308717692608616e-05	332
ENSG00000089248	15.188315681233671	0.0003012682460799533	488.2117480533602	3.490734407124323e-108	0.429894241490133	0.00016408745006101034	692
ENSG00000136156	15.163653523352842	0.00030426733125654714	3235.025854628321	0.0	0.5040345645690175	6.3675876227063366e-06	453
ENSG00000172354	15.03780486577701	0.0003200659544269078	573.210480987818	1.1244863621912296e-126	0.4647649571687697	3.907001169245646e-05	240
ENSG00000178927	14.844664222013495	0.00034600485306201877	529.4482956499804	3.7237045675496735e-117	0.45047388133490285	7.168855721921223e-05	204
ENSG00000125753	14.804737322749137	0.00035163657403381316	1031.3600039959313	2.7405362429706492e-226	0.4822127169901679	1.7935001010014992e-05	520
ENSG00000265150	14.623181802461092	0.00037848337177035673	5570.1932073656935	0.0	0.5017487478296488	7.121012251203127e-06	10
ENSG00000204257	14.370651206986732	0.00041944896065606793	1098.6339201099506	6.543266113626377e-241	0.41705659280048607	0.000267944830833765	109
ENSG00000111716	14.36259747163443	0.0004208295005918959	693.0824156384497	9.54968275999283e-153	0.46406320640791654	4.027754132746088e-05	592
ENSG00000067182	14.312210079452953	0.0004295755236086553	1164.4921174338276	3.1786976731705206e-255	0.4780592373732313	2.1670724749955844e-05	718
ENSG00000157873	14.185926484711958	0.0004523428954576559	256.34648413636575	1.073783346126063e-57	0.4149066197145976	0.0002903279125745988	356
ENSG00000026297	14.042408278200096	0.0004797610845472849	1050.494528870264	1.9003874131378745e-230	0.49770469107252796	8.66192617700825e-06	733
ENSG00000138629	13.93930452608932	0.0005005303565077493	115.69989254434387	5.529493567240369e-27	0.42505823251649844	0.00019783413994576743	438
ENSG00000026508	13.832965251687593	0.0005229415144445346	431.1889591233202	8.955957310674194e-96	0.5015560221223622	7.188207726998811e-06	732
ENSG00000125347	13.728868494811545	0.0005459010814139492	1137.3853743074046	2.474624521267553e-249	0.5044124449366791	6.250465266384962e-06	527
ENSG00000163931	13.65615919400057	0.0005625632061889187	802.5248808423876	1.524430586666598e-176	0.434961757843923	0.00013447515029371227	307
ENSG00000104870	13.63480895368357	0.0005675565040214437	638.0731323973865	8.77014187581054e-141	0.41315189862456675	0.00030985201861361857	646
ENSG00000234745	13.250337489953084	0.000665892907578947	21800.548163269348	0.0	0.4443081299670695	9.238810345417207e-05	41
ENSG00000159352	13.17559310014026	0.0006870031710791337	328.51371918074335	2.025365862544842e-73	0.42981222823093235	0.0001646125943029603	345
ENSG00000116459	13.12717041842274	0.0007010531792083035	437.90266472305575	3.096775029507541e-97	0.4148040213585284	0.0002914376970317279	567
ENSG00000179632	13.012881659963586	0.0007354234688984176	138.18454583209098	6.640939504303817e-32	0.41682076805036256	0.00027032029399565334	199
ENSG00000164032	12.99942625881388	0.0007395847507057958	408.4206378214906	8.089369102742792e-91	0.43201408190539753	0.00015103723175526935	305
ENSG00000198668	12.956533522025698	0.0007530156865372038	737.746522950617	1.8525835353488094e-162	0.4479362482174838	7.962443849983704e-05	130
ENSG00000206503	12.891974126968	0.0007737156856161805	10594.772913339106	0.0	0.4673080946713942	3.496986413804607e-05	88
ENSG00000196262	12.883233362076234	0.0007765638470788329	4405.951079187399	0.0	0.3821952926656845	0.0009229658575841536	155
ENSG00000241553	12.82521108588556	0.0007957514345468172	967.2411510106759	2.3712511438076125e-212	0.437526154663857	0.00012144561936106354	29
ENSG00000177156	12.78213152215859	0.0008103190797090897	1631.137896939113	0.0	0.462463363859305	4.316112221290251e-05	212
ENSG00000107521	12.677807208832856	0.0008467689463547195	56.584862222289466	5.3824608325624573e-14	0.41844436114565087	0.00025434929516446607	620
ENSG00000102030	12.590325087211403	0.0008786605206382037	101.40126720869205	7.511571861346909e-24	0.38678871641430673	0.000790160984138772	659
ENSG00000023902	12.586940262538839	0.0008799195107451331	293.83552713993424	7.258522834131111e-66	0.43155440787980487	0.00015378311129287338	736
ENSG00000110876	12.581756975691004	0.0008818511130645295	1570.3171231901947	0.0	0.4421326619653982	0.00010092192644739294	602
ENSG00000185862	12.51633768657184	0.0009066165443892583	1461.1341098792057	0.0	0.4176519630252071	0.00026203257292302027	177
ENSG00000256514	12.516301098862897	0.0009066305977141497	97.15855607657379	6.39921589942429e-23	-0.4223507631172632	0.00021940474636365526	13
ENSG00000231389	12.50820118332356	0.0009097474090882261	2762.649363839713	0.0	0.41574950513637626	0.0002813561330807501	46
ENSG00000159840	12.50403433331063	0.0009113551746002796	1091.2290853831726	2.661949909433479e-239	0.49443398782681175	1.0130524407913303e-05	343
ENSG00000112576	12.421512588025907	0.0009438181053928377	414.8116243335735	3.286806459775614e-92	0.39939459156712415	0.00050990201628274	585
ENSG00000149925	12.417347845722352	0.0009454883060003933	1079.774231470919	8.22009971525205e-237	0.3991242637557649	0.000514808010538803	374
ENSG00000155463	12.354229218705404	0.0009711844643052331	161.64127135990108	4.955202336793848e-37	0.41468348974034397	0.00029274642675784204	363
ENSG00000179344	12.338627245610038	0.0009776485171945765	1199.97483381099	6.1768698457593404e-263	0.39280590144384053	0.0006424646357379429	201
ENSG00000164733	12.285928471458199	0.0009998182280778784	784.7165648108213	1.1349977081989777e-172	0.4080123093468117	0.0003741633890316018	298
ENSG00000124731	12.220081061968886	0.001028263762511102	807.58902288188	1.2080380238464185e-177	0.43370747377175156	0.00014130657092316704	529
ENSG00000110711	12.004445913318932	0.0011275177767844573	195.1861787313377	2.3462707371740863e-44	0.3784303551427595	0.00104656176293092	604
ENSG00000144579	11.805762402092403	0.0012278967423030576	388.294803499644	1.94581999519299e-86	0.402826143615404	0.0004512232856806298	400
ENSG00000167552	11.75017120118614	0.0012576328139860345	526.1749280885846	1.9191971889627046e-116	0.48748849311789166	1.405323093947728e-05	282
ENSG00000164088	11.725957293459553	0.001270820677836221	197.34068133452448	7.946460755364175e-45	0.41869351576863756	0.0002519764838814262	303
ENSG00000198804	11.72573306321886	0.0012709434794992887	13948.078675782326	0.0	0.35750721146309916	0.0020489912252961966	123
ENSG00000103495	11.586821581106305	0.0013494700588795381	250.10456384740365	2.464017777922292e-56	0.39659734969226346	0.0005627927469946364	653
ENSG00000162747	11.585048293831532	0.0013505048437953244	7082.127879067421	0.0	0.4751801281723417	2.4672404513989342e-05	321
ENSG00000130165	11.430336651097587	0.0014440757069567125	75.06845828239884	4.546722886752615e-18	0.38222448306079354	0.0009220616121654875	487
ENSG00000101336	11.342418368517325	0.0015002643062346725	1100.465944669785	2.6158591636600035e-241	0.4733717899210201	2.6750938406595336e-05	663
ENSG00000100055	11.31355753559935	0.0015192066489785492	451.07838929936474	4.201736842091327e-100	0.4831180556811467	1.720474771551278e-05	677
ENSG00000239998	11.287610715903478	0.0015364511315136228	467.7152610806934	1.006809172457672e-103	0.43746612705753024	0.00012173681426938522	35
ENSG00000137161	11.183513384800658	0.0016077319211787579	398.27620695847247	1.3067265903604155e-88	0.392666736178145	0.0006455752083845337	443
ENSG00000113558	11.139068796000718	0.0016392170833517564	563.9831836883333	1.1432679751990192e-124	0.37047993510307714	0.0013580471631504222	581
ENSG00000101160	10.72667535922565	0.001964253199443939	887.4783914434646	5.174746442828971e-195	0.3674523407455958	0.0014971388250682228	665
ENSG00000204592	10.564737124174211	0.002109846472697661	5084.154715876155	0.0	0.4261835895765663	0.0001894560438241687	99
ENSG00000108294	10.311270914786935	0.0023609776485765057	484.56708379108335	2.1675350579873737e-107	0.42794448763188186	0.00017699883201421283	617
ENSG00000173868	10.299076860939014	0.0023738262494554722	256.85541017910106	8.31720478850706e-58	0.34468028308026777	0.0030272696664559824	229
ENSG00000105393	10.222101153657526	0.0024566522499720757	56.56318215106981	5.442132973278325e-14	0.30324109053541376	0.009616253094523304	633
ENSG00000234741	10.14411902987477	0.0025436712827819363	250.75416898296845	1.7783818301035926e-56	0.3810930703724373	0.0009577037760466705	42
ENSG00000172757	10.13265189418665	0.0025567386173765286	2633.6739265972146	0.0	0.400413684972901	0.0004917880623287812	238
ENSG00000247596	10.131464668640984	0.0025580955501647096	169.36034202580925	1.0206472631562298e-38	0.37811231231103876	0.0010576595420341527	20
ENSG00000211592	10.056863995559716	0.0026449002577397865	34627.685480105465	0.0	0.35667394960197507	0.0021026352432878684	85
ENSG00000160570	10.047395741582866	0.002656137376074866	156.01887425792003	8.38577223035141e-36	0.3893398679585068	0.0007241375535761145	338
ENSG00000103811	9.862188773934646	0.002886364857681831	464.73948713274234	4.472067668271764e-103	0.35690196118918616	0.0020878324164116673	652
ENSG00000159128	9.855533814697386	0.002895019092869745	360.6240309985343	2.0592227524382225e-80	0.3924223654517999	0.000651070468503881	348
ENSG00000173812	9.794199875666706	0.002976078530192074	732.4631253883954	2.6098135919088693e-161	0.3871724679601227	0.000779892480344797	230
ENSG00000143226	9.54367336594252	0.0033328726281719543	1410.028449630673	1.390692662800361e-308	0.44516774326676245	8.920376500096982e-05	409
ENSG00000092010	9.522625871965083	0.0033648356660361486	881.540540813094	1.01095407562985e-193	0.4181469940342053	0.00025720807768618093	685
ENSG00000149100	9.514966117838869	0.003376547985187123	204.2306470374332	2.492625395694897e-46	0.38311405449170594	0.0008948871013089366	378
ENSG00000086506	9.482680444004727	0.0034263897795229273	197.05848645626085	9.157127220586976e-45	-0.3926276810231111	0.000646450614141172	702
ENSG00000130066	9.439282709881885	0.0034946120749230194	1087.4039694648188	1.8054038443843388e-238	0.41890030602698003	0.0002500225672617157	489
ENSG00000115271	9.419478766059266	0.003526219138774842	1094.8831618450063	4.2756550237141014e-240	0.4628132841575111	4.251452447816306e-05	573
ENSG00000215845	9.419225468814396	0.003526625348663414	324.0418477164928	1.9077271966459335e-72	0.3184117479004969	0.00641332302923092	66
ENSG00000175826	9.346705817407553	0.0036449796901072418	204.14545237547918	2.6016360179791892e-46	0.38099974958979044	0.0009606986104013377	218
ENSG00000269858	9.33168227481567	0.0036700184855120816	199.9036853633542	2.1920473538447644e-45	0.3933151714176748	0.000631197519645351	5
ENSG00000137312	9.309636834720616	0.003707089315779526	365.3801859283095	1.897089008003901e-81	0.35899401896807664	0.001956316211258028	442
ENSG00000087088	9.276570367909887	0.0037634353426873562	201.03359701047518	1.242455178708756e-45	0.32038435969423157	0.006075132664462026	700
ENSG00000109103	9.266699240475946	0.003780430606657658	131.44504809242798	1.9787686349867783e-30	0.3745177851610987	0.0011907016691104476	611
ENSG00000125991	9.225058828910626	0.003853020074836498	122.92934566432716	1.4450413523135492e-28	0.3484914535169169	0.0027002855107087047	516
ENSG00000104408	9.21268721688601	0.0038748691877047076	256.5798161684308	9.551095912885206e-58	0.3485443033978493	0.0026959822734789725	651
ENSG00000143774	9.19061486104513	0.003914175902927727	616.1546225813189	5.129994547093112e-136	-0.386648062098658	0.0007939552768984056	403
ENSG00000111237	9.115729866631813	0.004050698417323641	136.35407971253903	1.6694181447226659e-31	0.390825155849554	0.0006880481188462533	599
ENSG00000159377	9.110216692981561	0.004060946166573322	286.27139089511553	3.228526417252764e-64	0.37748334816500567	0.0010799207254053784	344
ENSG00000183291	9.041033388581985	0.00419189497546581	232.12757074346354	2.048160407207321e-52	0.3734748408189151	0.0012320385731945	183
ENSG00000176978	8.964838759289181	0.004341289620360007	141.26213859130854	1.41000852865841e-32	0.3020916328289768	0.009907828494085648	214
ENSG00000128272	8.93460214672039	0.00440212371018191	210.90934959605468	8.699083367487899e-48	0.3364192072595286	0.0038600123965236433	497
ENSG00000158710	8.91748927245458	0.004436952100820083	2166.475488432353	0.0	0.4285077731616319	0.00017317589842281043	353
ENSG00000122862	8.915604520482466	0.004440805731992681	3369.804854316028	0.0	0.41869476104314596	0.00025196467574442404	541
ENSG00000197249	8.890100233027896	0.004493301736629733	2861.0706694476253	0.0	0.41559096636351145	0.0002830239861533072	146
ENSG00000140612	8.829788921007195	0.004620067166264735	123.60929454108492	1.0257751247936253e-28	0.3613761839037083	0.0018156592781269983	432
ENSG00000163041	8.827985022326512	0.004623916393871125	1995.546922875372	0.0	0.40084732479245894	0.00048425988564993486	320
ENSG00000128016	8.786776752347357	0.0047127772633612855	289.9913121576616	4.99400896193378e-65	0.3882202381260458	0.0007524701064768424	498
ENSG00000126246	8.784393237246437	0.004717971929420065	204.4304838536233	2.2545125652276665e-46	0.2975997054591261	0.011122421548924637	514
ENSG00000204525	8.704344625973857	0.004895992276669148	10496.73034661547	0.0	0.3449102194866667	0.0030065837237991623	100
ENSG00000064490	8.51869439591752	0.005336755674689927	45.89154347610602	1.2498432043080106e-11	0.31044561515982244	0.007953514877583851	723
ENSG00000136490	8.513456481382475	0.005349783846408583	728.4543737981608	1.9421702642662682e-160	0.31617632660099215	0.006816503504206362	450
ENSG00000143933	8.112839771201816	0.00645315125719642	779.2105099807632	1.787082997295713e-171	0.36386320427041396	0.001678574735978081	402
ENSG00000104915	8.112258629437497	0.006454916449525235	154.95252992013624	1.4340604535567225e-35	0.31191760755306525	0.007646641378683371	642
ENSG00000104903	8.058084497249634	0.006621734358455155	75.20228766726287	4.248745294911545e-18	-0.3913972403119921	0.0006745895844422503	644
ENSG00000188536	8.051073322767895	0.006643655157021134	272938.18434778333	0.0	-0.4103961023360945	0.00034295331699983535	163
ENSG00000100225	8.0501729579611	0.0066464757567081265	841.5928792179757	4.889931709155369e-185	0.4085067282950993	0.00036748436853904776	674
ENSG00000163131	7.943056312003177	0.006991265413986346	3267.237877426504	0.0	0.39460226677530863	0.0006035186892216452	319
ENSG00000137752	7.919906660084369	0.007068240215947187	495.72511913594235	8.092934088736497e-110	0.41391126813131784	0.00030125976715922087	441
ENSG00000185883	7.904344587728361	0.007120489883238398	115.7645975556653	5.3519919295271714e-27	0.33752781862300546	0.0037375633793201375	176
ENSG00000212907	7.853469990648796	0.00729417613987398	5814.577187979143	0.0	0.2858513619951038	0.014928782529748866	82
ENSG00000160014	7.80433720892654	0.007466182017830068	277.85226268800216	2.2061327248853272e-62	0.3714017705102961	0.0013180757203617392	342
ENSG00000132819	7.73135206758219	0.0077296720735892015	109.00952536230699	1.6150785386333572e-25	0.28918592355347045	0.013748544308214226	470
ENSG00000026025	7.690280913748227	0.007882265301477414	992.8176681908484	6.5380999720229e-218	0.3855305662575575	0.0008246936552014113	734
ENSG00000104964	7.633918904599443	0.008096888624037138	778.4135496466018	2.663324602571796e-171	0.2980354072598794	0.010999198593014743	641
ENSG00000101182	7.5699392105945	0.008348052697464399	164.7318990816096	1.0468303763459822e-37	0.3306793106098185	0.004552792350866086	664
ENSG00000116209	7.565433327267711	0.008366050122991492	188.0582468299115	8.436940669063938e-43	0.3544981487773068	0.0022486992086139506	570
ENSG00000085265	7.338453688936423	0.00932812099902055	2480.8391354571886	0.0	0.32068399892935634	0.006025160924865904	704
ENSG00000090382	7.3047770167845805	0.009480584586756663	9647.29326003666	0.0	0.2972360515128403	0.011226185001611669	686
ENSG00000158856	7.297824223435109	0.009512390075978283	193.12736340416373	6.602732245796818e-44	0.3929653944985267	0.0006389164772241843	351
ENSG00000107738	7.284625485376448	0.009573079703573904	1243.0922730741738	2.631978669459338e-272	0.3468015892416479	0.0028411583923852145	619
ENSG00000171051	7.269560373856967	0.009642854062429956	1521.5502690688218	0.0	0.3788914908713015	0.0010306580517734458	251
ENSG00000182487	7.221484539877018	0.009869153618948781	336.0275495079194	4.677506501946205e-75	0.3299820078977461	0.004644044846222278	189
ENSG00000204264	7.059786829906624	0.010672622960061277	286.8254748792073	2.4449474556811833e-64	0.36736057284638585	0.0015015483310987425	107
ENSG00000005022	7.059405881111173	0.010674595956019972	95.50930801176145	1.471975716933488e-22	0.33297909186532076	0.004262990033373325	748
ENSG00000197903	7.047230660943782	0.01073785806614323	144.63997989422987	2.5743698481976452e-33	0.33658820642785553	0.003841118667891426	139
ENSG00000082146	7.024576801430693	0.010856630044447936	79.06692383819494	6.00411843608016e-19	0.4063678469123588	0.0003971847043580752	707
ENSG00000142227	6.9833860440243845	0.011076182620415823	517.5978279484937	1.4098357989398101e-114	0.3250722361742375	0.00533372479582669	423
ENSG00000117410	6.8304510361372	0.011933579297983022	267.32291156801284	4.3489017266436124e-60	0.3172646312871989	0.006617515589938965	560
ENSG00000233276	6.823535202740151	0.011973983370038577	286.0515349916909	3.60504868249687e-64	-0.3813055098286356	0.0009509177266258966	43
ENSG00000165178	6.75695459648198	0.012370496417509966	287.84940813208124	1.4627049607527494e-64	0.30840729322614185	0.00839624630888666	296
ENSG00000198858	6.662707152251667	0.0129558492502285	470.73098719631713	2.2217788116208216e-104	0.35128694079954753	0.0024809077096197866	119
ENSG00000205220	6.609587176299185	0.013298705322815775	226.5387828296428	3.390008155246345e-51	0.3284448444020037	0.004850949276688637	95
ENSG00000166794	6.6090638494703535	0.013302130760868103	332.4038752151705	2.878894796989875e-74	0.30116254308325785	0.010149106133528997	287
ENSG00000158825	6.564559970549614	0.013596898539052635	298.2380086987685	7.9735851911394e-67	0.31698294235258573	0.006668523815786566	352
ENSG00000136238	6.543897683814251	0.013736112294736114	295.4732640080133	3.1916798301679214e-66	0.3331585973505484	0.004241074199660368	451
ENSG00000245910	6.440924862911529	0.014452919947151241	146.30232384801144	1.1149338503814877e-33	0.29012451722795674	0.013431239000390255	21
ENSG00000166523	6.289942594152888	0.01557696720379995	177.47174367435323	1.7276763926193495e-40	0.27339159109816724	0.020143579177940803	289
ENSG00000130429	6.244610928861738	0.015932394201918616	315.8218019436712	1.1776647541065933e-70	0.29040605520648033	0.013337303951042562	482
ENSG00000143222	6.158152622917358	0.016634509710706458	108.40114384435564	2.195310278046507e-25	0.28849110281998097	0.013987591182421991	410
ENSG00000116288	6.060683814804582	0.017465875254002772	171.905233930408	2.8382956169149947e-39	0.2788283321483184	0.017702872716037474	568
ENSG00000111669	6.039894860087471	0.017648876492078927	439.6006735250064	1.3223765440930363e-97	0.30608644328024925	0.008926465989488257	595
ENSG00000183172	6.002094995722022	0.017986894275524086	89.3612213141227	3.2892120543750023e-21	0.29397360560787317	0.012195313337170896	185
ENSG00000042753	5.987261279897316	0.0181214271474079	45.31332199327431	1.6790313617581744e-11	0.23974822937907894	0.04251796704028339	729
ENSG00000163563	5.943617925431715	0.01852352440893057	2728.8000849147866	0.0	0.33579941868002405	0.003930012212217298	311
ENSG00000087302	5.916976603386569	0.01877366041183547	89.39566839866514	3.232435513579148e-21	0.243827496092165	0.039017835135077436	699
ENSG00000163466	5.833377890955812	0.01958231677851122	745.4628701568253	3.8899222757925175e-164	0.3323688873698107	0.004338243120977546	313
ENSG00000112306	5.828539302092296	0.01963024824183026	1809.496901075259	0.0	0.27872982125540036	0.017744732109664416	587
ENSG00000108523	5.821532443121876	0.019699881531837903	166.13515259503535	5.168248605748909e-38	0.32412719181853833	0.00547640348084484	613
ENSG00000122034	5.716448702051661	0.02077653645000141	90.06649779881107	2.302883852462114e-21	0.24653269665911134	0.036831403653300204	545
ENSG00000141574	5.611607534980486	0.02191377479409089	363.9295898446095	3.925904972561082e-81	0.3957574864274348	0.0005796216938373832	426
ENSG00000227097	5.590552265455348	0.022150113247258078	3696.9999790645043	0.0	0.25631010851157116	0.029761901057170533	53
ENSG00000088832	5.516006887039514	0.023009084087426548	431.5309050953521	7.545500345284079e-96	0.33762289507179094	0.0037272245286047545	697
ENSG00000181274	5.501889275542724	0.02317574721576259	170.20036430364243	6.689675822078614e-39	0.33241153082639296	0.004332946109448234	193
ENSG00000167851	5.481955193654484	0.02341328569936445	209.79482228365237	1.5227544216668024e-47	0.37159751956752857	0.0013097258449105695	277
ENSG00000188612	5.469280580102395	0.023565677053236308	133.07476512699813	8.707023847708268e-31	0.30789221875107464	0.008511478916480174	162
ENSG00000136003	5.400629210771261	0.02440981688317033	156.19127263505527	7.689009489139505e-36	0.23940682653819245	0.042822321264066536	454
ENSG00000171862	5.3917283283144775	0.024521618889748575	100.62622577952467	1.110870845984921e-23	0.3098660527124363	0.00807726778363477	245
ENSG00000171159	5.326400096709774	0.02535922451486428	157.50309139564314	3.973917677656234e-36	-0.3419797106433893	0.0032799024714163525	250
ENSG00000178719	5.220843195617909	0.02677831048885645	162.45199666047264	3.295651230809745e-37	0.3612373321526034	0.0018236013280954469	206
ENSG00000254999	5.208092813325826	0.0269554231181083	105.50149564068113	9.482630989207246e-25	0.2715716839239009	0.021022303511101147	14
ENSG00000105669	5.1308656099895416	0.028055474690634734	175.39073205158007	4.919051552493693e-40	0.26690501910697567	0.023426160015312933	629
ENSG00000198786	5.101434250875425	0.028487342869637916	1266.6005394305166	2.048639273758178e-277	0.21528582191067347	0.06934733135645911	124
ENSG00000002586	5.0988355054310635	0.028525818766603574	141.92151282933125	1.0116796623816364e-32	0.2768053329943282	0.018579674266974638	750
ENSG00000205352	5.077701250346135	0.028840810080009018	481.9002758149406	8.246118714565763e-107	0.2961267794983468	0.01154791234092268	94
ENSG00000188186	5.040467115864615	0.02940491336702069	256.6062297764326	9.425304334206051e-58	0.2679511186415511	0.02286792219560397	166
ENSG00000122026	5.038878153638713	0.029429249443682973	71.59110857155738	2.647469911491848e-17	0.3252198909739884	0.00531173171405492	546
ENSG00000170043	5.014191312468782	0.029810147724491178	234.3300258599911	6.777562434720193e-53	0.2948612651009898	0.011924702807008589	258
ENSG00000198034	4.846959450306736	0.03253468478759202	1280.07649836631	2.414925069092195e-280	0.2670994394530648	0.023321543291739646	136
ENSG00000066336	4.844561048107704	0.03257566281091855	643.4149651300969	6.042791878185763e-142	0.3065228366214724	0.008824590779993884	719
ENSG00000113269	4.797551229462051	0.033390210836859016	163.62706712844707	1.8248682871794516e-37	0.30946955699908574	0.008162899248009262	583
ENSG00000126759	4.781627145004604	0.033671098484879584	199.86528018695196	2.23475966639532e-45	0.26251630354934635	0.025895938584112564	506
ENSG00000186010	4.687439006830481	0.035385621601297164	120.5543321279047	4.7838481231999115e-28	0.23482484045565072	0.04708435572492105	174
ENSG00000197756	4.680664005284562	0.03551253804704666	3226.39159894366	0.0	0.23629921699711753	0.04567640974571208	141
ENSG00000140749	4.677868055655582	0.03556505821337497	256.76427662782993	8.706493175883555e-58	0.3270847022824535	0.00504078676901603	431
ENSG00000142634	4.64650563506194	0.03615997597635832	344.3566036105451	7.179551697633493e-77	0.2938229534664394	0.012241765434215254	417
ENSG00000164054	4.640613459929403	0.036272942668042624	254.7851942450598	2.351055389947777e-57	0.27216675761620973	0.020731450443472035	304
ENSG00000196531	4.587793094059297	0.03730286967217491	1063.6209287636034	2.6655642999828357e-233	0.2585750318178833	0.02829825680858203	154
ENSG00000215021	4.539718147654177	0.03826784220828232	88.6643856298038	4.678122080882302e-21	0.21864973872655005	0.06500410372456028	67
ENSG00000065978	4.538880513152002	0.03828489336974934	174.42532224165535	7.992868631598559e-40	0.33926284035291826	0.003552851143546246	720
ENSG00000162191	4.529933717668648	0.03846753190420122	83.79739743041307	5.481692760754135e-20	0.23065365741518135	0.05126211350689021	329
ENSG00000260592	4.49124404132794	0.03926828427512968	45.01668698296045	1.9536256719608587e-11	0.31407823243333316	0.007215015181958096	11
ENSG00000172270	4.451270814161442	0.04011462955188305	115.12055348672622	7.405581372081032e-27	0.32480364385788496	0.005373937788193398	241
ENSG00000060138	4.407321550733374	0.04106806681787601	145.52381453194064	1.6498462206046445e-33	0.3193629947876613	0.006248223742349295	727
ENSG00000171223	4.304164734908355	0.043404059801351313	78.54467816936591	7.820924560823699e-19	0.2649672507197344	0.024490822130567476	249
ENSG00000166136	4.299281005543622	0.04351817598796326	119.85721700096369	6.798188377412897e-28	0.24256850582901654	0.040071577610939345	293
ENSG00000156508	4.270185056716245	0.04420484921368417	4880.3536478177775	0.0	0.215292938878652	0.0693379023265337	358
ENSG00000084207	4.194959153627068	0.04603546962904609	189.53371026945786	4.018950514421295e-43	0.24482267715960315	0.03820127979162573	705
ENSG00000188846	4.175315273417986	0.046526984177483695	506.18677456040314	4.284196543184852e-112	0.2288952541822502	0.05311198868928994	161
ENSG00000025708	4.125909626720675	0.0477886389616684	217.2887913524927	3.530072789928097e-49	0.271595557689398	0.021010568152644894	735
ENSG00000122694	4.103353416552143	0.04837700944923497	221.52533668653888	4.204108062033031e-50	0.30199109673280716	0.009933693467374393	542
ENSG00000113811	4.061078145650088	0.049501143385558666	27.6072178459977	1.486231341237605e-07	0.26832654240893694	0.02267035818890617	579
ENSG00000105583	4.060569979623678	0.04951482813027618	86.57158220535712	1.3476986706207474e-20	0.2514984749826102	0.033083462530292214	631
ENSG00000167705	4.052280415343165	0.0497386475131388	15.52673917135166	8.134641455551553e-05	-0.28035686364905665	0.01706413446654742	279
ENSG00000131981	4.047147829075707	0.04987778152790341	109.40886698247259	1.3203759236801483e-25	-0.27804684513035427	0.018037283489843396	472
ENSG00000146425	4.032451438150498	0.05027852672723427	106.34180815310741	6.205341489593787e-25	0.2980614653090103	0.010991866744422062	388
ENSG00000174444	4.025339448932499	0.05047371970868516	1611.8414068426148	0.0	0.20631547564843375	0.08207591258061231	226
ENSG00000197766	4.0108999481205325	0.05087257183398205	146.42686136094426	1.0471859386275519e-33	-0.21120623031170305	0.07492415285242172	140
ENSG00000126934	4.001617929026933	0.051130779788631446	32.47864528596868	1.2050947947640508e-08	0.17902382506662884	0.13240987823619035	503
ENSG00000143612	3.863135649888864	0.055158211656336914	61.37735890341071	4.711979696609546e-15	0.20895295727564625	0.07815467318655642	404
ENSG00000154518	3.8616286247208613	0.05520390639581251	72.52948693032184	1.6455479321990178e-17	0.25410305155068863	0.031248897730754795	367
ENSG00000178982	3.845828159896549	0.05568549923334576	151.87320728040518	6.7536347392866e-35	0.20343848233191053	0.08652956387954755	202
ENSG00000101608	3.828783330761474	0.05621018691741511	622.8886491007688	1.7599034015620574e-137	0.26785291116503435	0.022919843955988	661
ENSG00000008517	3.788546076886541	0.05747042834211984	370.41446239065465	1.520382743092846e-82	0.25187716847722946	0.03281125061140292	746
ENSG00000148908	3.7731765459364923	0.05795995739570402	33.98967499500394	5.5405303055924356e-09	0.21114613314616984	0.07500890711412683	379
ENSG00000104765	3.7730597060543842	0.05796369629370095	69.36236778473305	8.193720801060624e-17	0.26221180510373393	0.02607517702396685	647
ENSG00000110011	3.7628338770336094	0.05829195214699559	35.805426331043236	2.18039763655701e-09	0.1424629495947627	0.23256321452872986	607
ENSG00000223865	3.7373063459599742	0.059120341467348604	366.1052397680284	1.3189128914315928e-81	0.24852421570027342	0.0352878627049992	58
ENSG00000103187	3.7173782115146063	0.0597760102904104	646.5612508042111	1.25018529174197e-142	0.2553438117105737	0.030405447730862054	656
ENSG00000180628	3.6816819224540653	0.06097053847296646	89.92098228200581	2.478643357619373e-21	0.23078031094864013	0.051130934919734514	198
ENSG00000237550	3.677622590750456	0.06110803131679132	489.6673198341005	1.6834475150525106e-108	0.2009907924652292	0.0904670856661709	38
ENSG00000230903	3.677622590750456	0.06110803131679132	489.6673198341005	1.6834475150525106e-108	0.2009907924652292	0.0904670856661709	47
ENSG00000122406	3.673498540568631	0.06124806533782157	518.961987697367	7.118289413134025e-115	0.19947859474040122	0.09296932510101433	543
ENSG00000268903	3.6718205917499085	0.06130514179662154	361.8408760090995	1.1187712697958432e-80	0.2322840157629866	0.04959441513711706	6
ENSG00000065518	3.6645283806641618	0.061553871044537356	62.57581510998184	2.563825781545665e-15	0.25886293909735036	0.02811662681086765	721
ENSG00000100568	3.658004769533098	0.06177732476702902	20.592452118488946	5.681969169377999e-06	0.23306506285719011	0.04881139905132745	669
ENSG00000176101	3.6262792197431883	0.06287681891063976	28.188522621099924	1.1005524776955071e-07	0.18633823195580285	0.11706309364176859	217
ENSG00000105404	3.6128143570391265	0.0633499562548427	52.23576384966449	4.922148286874953e-13	0.2506625549141963	0.03369103663916739	632
ENSG00000125971	3.612317591938002	0.06336748671156245	142.94136234717686	6.054130413650547e-33	0.2344212195826415	0.0474759571665629	517
ENSG00000107223	3.583151409246859	0.06440616163369516	190.786051938564	2.141680598073798e-43	0.2132866827970113	0.07203698863193932	622
ENSG00000244398	3.568290886552931	0.064942578578858	421.00503569239726	1.4746500772511924e-93	-0.2805965916072462	0.016965774286102152	23
ENSG00000111229	3.5642279010968707	0.06509009474514939	591.0026065669558	1.5164503348165333e-130	0.2577349488306323	0.028833896493442406	600
ENSG00000090238	3.5549832984838052	0.06542711941434078	195.4709217757869	2.03345033299102e-44	0.22051684779797576	0.0626898489756493	688
ENSG00000155366	3.5404802522657275	0.0659597300658588	85.3754708273821	2.4676280305827083e-20	0.155172275476289	0.1930750156612222	365
ENSG00000172183	3.5354272266782343	0.06614641897474285	184.40106109730766	5.3033788512236444e-42	0.21669308632682147	0.06750283530952872	242
ENSG00000177674	3.5342511304596385	0.06618995451757263	106.97595900936284	4.506025556907992e-25	0.29332669762484453	0.012395867342687262	209
ENSG00000111348	3.4502137425721435	0.06938415953448612	1724.2750898088589	0.0	0.2674658010595082	0.023125483830153358	598
ENSG00000197006	3.4445962322301775	0.06960366809628596	54.95318267676242	1.2343533936619478e-13	0.2613819551145719	0.026568989721792932	148
ENSG00000149273	3.4241563120249774	0.07040887402755357	1618.237548064284	0.0	0.22092880479691357	0.06218831865224822	377
ENSG00000099804	3.368907522041278	0.07263735767715375	18.604277497850394	1.60859210255326e-05	-0.27568966342632356	0.01907893847338107	678
ENSG00000134248	3.333320698663752	0.07411405540187782	40.704636275415055	1.7706657293910296e-10	0.24467329477601577	0.03832293496675219	465
ENSG00000013306	3.275515936887226	0.0765841303247001	297.25474665414185	1.3058059321198919e-66	-0.25140776509653723	0.03314894646970071	741
ENSG00000004059	3.2423335804815423	0.07804323069232892	92.46550025902962	6.850871139540798e-22	0.21798530831170632	0.06584410197353005	749
ENSG00000112514	3.237976501612399	0.07823710292686464	84.0489418100347	4.826766866164101e-20	0.18714330035578639	0.11546111252974879	586
ENSG00000129562	3.198619535968794	0.08001277983174243	116.35842322653087	3.9671185862932276e-27	0.21836635463329415	0.06536130483758198	491
ENSG00000145741	3.1796205410018863	0.08088596035996272	177.2550479269126	1.926547291317581e-40	0.21256802976327033	0.07302405300308328	393
ENSG00000197448	3.1323425442808333	0.0831052139671296	164.96894403981983	9.291676717797187e-38	0.27231759567666913	0.02065827320933366	145
ENSG00000146112	3.080985531399638	0.08559312086382297	144.4413109278846	2.8451543371432896e-33	0.25312422004996454	0.031928073547439005	390
ENSG00000203896	3.0398291923441705	0.08764690867529205	82.93618873392352	8.4745405960318e-20	-0.2738342486119371	0.01993465132881591	110
ENSG00000181029	3.036004898825737	0.08784052631077253	36.77211500983835	1.3277585964959795e-09	-0.2625588023698432	0.025871005369725128	195
ENSG00000123405	3.0337238463403846	0.08795623970501042	80.65879584477906	2.682578072084626e-19	0.2675062424835708	0.023103927552794837	536
ENSG00000171863	3.006296704960365	0.08936098701061018	361.59630358685575	1.2647233969964417e-80	0.19116605732828149	0.10770778414986196	244
ENSG00000105701	3.0031851608913653	0.08952193025126355	684.3855602832118	7.43397687298317e-151	-0.2890122626130738	0.013807957523084976	627
ENSG00000177410	3.0027454320831826	0.08954470116233446	47.34014316272772	5.967745433553872e-12	0.16343227498196633	0.17014401433780058	211
ENSG00000142546	2.9974384677056096	0.08982002843499784	115.31919555547483	6.699716820650389e-27	0.16412790540847044	0.1683082130960318	418
ENSG00000142327	2.9256687282602334	0.09363806898753045	55.769754967365046	8.147542082936176e-14	0.19601475047005384	0.09890572767518271	422
ENSG00000244734	2.922280981019924	0.09382273486434199	123869.83674568965	0.0	-0.20155241030847595	0.08955139005166447	22
ENSG00000130811	2.917972118037068	0.09405820101685111	89.71478614357807	2.750913561818182e-21	0.1737041449919462	0.14449590219760536	477
ENSG00000231500	2.8883908396045466	0.09569274114096143	1049.0425227910923	3.930438822433282e-230	0.20890983532750992	0.0782175620614794	45
ENSG00000063177	2.878187383387862	0.0962639184149808	945.9580786145998	1.0031350169337225e-207	0.17307415326852157	0.14598026896749736	725
ENSG00000211679	2.8720816162165517	0.09660754251362659	217.57074293315932	3.063935369277965e-49	0.2180793041080033	0.065724740117272	84
Age	2.8599258689418123	0.09729576135290223	5.507669988867558	0.018933253252484537	-0.29377566913145353	0.012256376677257066	2
ENSG00000206177	2.8298537841181024	0.09902214987126046	455.2147009047536	5.2876989418186296e-101	-0.242972917949247	0.03973055045848588	89
ENSG00000155368	2.814751506856381	0.09990212429846715	117.642164265189	2.0766861145538478e-27	0.14883724146653374	0.21210931024597207	364
ENSG00000164096	2.689917178847503	0.10752318225184426	67.71185251437953	1.8922262427866447e-16	0.2724996743586475	0.020570233567484116	302
ENSG00000108518	2.6158757149835	0.11235289488664144	711.2320926440955	1.0795414049366089e-156	0.2155014627498984	0.06906209304602919	614
ENSG00000170296	2.60904388420687	0.11281078782300089	694.0557189530008	5.865904110401452e-153	0.23550735869792527	0.04642821221225732	256
ENSG00000162194	2.5150540461693427	0.11933050956967974	55.624557867966374	8.772091109963184e-14	0.16756402390246816	0.15945314828175577	328
ENSG00000213860	2.5097561766865124	0.11971057916762896	563.1046205044037	1.7752640185274539e-124	0.15926431026648435	0.1814518374966766	74
ENSG00000129355	2.4773276993288107	0.12206730734482507	39.95682381502295	2.59638940021313e-10	0.22882097678368463	0.053191315492940025	493
ENSG00000102265	2.4285757000185852	0.12571073177394226	151.2668188435538	9.163698411618817e-35	0.2285379201391714	0.053494502521690995	658
ENSG00000118181	2.3690813437753544	0.13032678727615632	535.3862215256011	1.9017708756773426e-118	0.16887720940764658	0.15616168671122027	557
ENSG00000100316	2.368006313343998	0.13041196645794353	721.4646737509352	6.429382836405661e-159	0.13723545716755275	0.2503292371672747	672
ENSG00000159210	2.3492496917558614	0.13190846719302857	20.852039470501783	4.961636635399338e-06	0.16630565228650626	0.16265512712173247	347
ENSG00000111729	2.3259241284246417	0.13379710668350805	30.19501976709184	3.907114687656886e-08	0.2928781729294247	0.012536590627977295	591
ENSG00000105202	2.3235848807647113	0.13398822200981494	70.3755505988914	4.9023764185563306e-17	0.14122614037281753	0.23668534509580114	638
ENSG00000130159	2.318133259948193	0.1344348367237085	7.10732958029095	0.007676938926382271	-0.31407184036585667	0.007216259896454311	488
ENSG00000099785	2.2531383265185565	0.13989372334553996	17.37428467174473	3.0695095024245413e-05	-0.23430687001031283	0.04758738726185599	680
ENSG00000162645	2.2380402687753795	0.14119814322870794	272.4356578269762	3.342542248222137e-61	0.2774192299731615	0.01830975531645013	323
ENSG00000089327	2.2065021493019663	0.14396856857292573	189.8562510042132	3.4174990601726186e-43	0.19690558587174167	0.09735144686072258	691
ENSG00000051523	2.2020050870080428	0.1443687107507011	416.9857090242637	1.1054724084119266e-92	0.17509041178656004	0.14126951353032935	728
ENSG00000182774	2.1468083159059	0.1493866068665445	482.92831004258613	4.926675299826029e-107	0.10532332140430507	0.37858337763080196	188
ENSG00000126264	2.1364024088899574	0.1503551374133754	107.91147857937233	2.8105485438324328e-25	0.1912259189273563	0.10759553371171598	512
ENSG00000162244	2.1300986428901347	0.15094541261292918	524.1817704147558	5.208939317408326e-116	0.14026738319987206	0.2399153370944173	327
ENSG00000120129	2.1267601150266784	0.15125911925755897	47.2884070794257	6.127353874049047e-12	0.11396231748551462	0.34049459253202286	548
ENSG00000179526	2.1164288471207353	0.15223472142251937	7.62363412327932	0.005760828324407461	0.0959911948180279	0.42248827769229724	200
ENSG00000135046	2.1109548455186347	0.15275461119712416	300.9747847701536	2.0202249503274646e-67	0.26131330572395145	0.02661019198652561	461
ENSG00000177700	2.0918787850383205	0.15458258636323433	23.985893022449243	9.704413762885674e-07	0.1556840847328619	0.19159266531599983	208
ENSG00000187116	2.075598221808174	0.156162886023338	90.25858799496531	2.0898123150739077e-21	0.21111213122098987	0.07505689351061678	169
ENSG00000090013	2.029770208982018	0.16071363859668922	54.57866326492635	1.4934837394516045e-13	-0.1793605511668117	0.1316714614371399	689
ENSG00000223609	2.0220673887368803	0.16149368197678995	283.3675768463159	1.3859838474795825e-63	-0.1849559444187895	0.11985341951702824	59
ENSG00000213719	2.0165428911154457	0.16205586568211292	301.71424980171287	1.3941116727490804e-67	0.21138816023986626	0.07466804575587335	76
ENSG00000177105	2.0164915848887452	0.16206109744720743	199.64804752045353	2.4925055621101732e-45	0.2178658174196239	0.06599609139985918	213
ENSG00000145335	2.008235902794346	0.16290552678111206	75.72962827424234	3.252898667425109e-18	0.2832039737119701	0.015927023368940255	397
ENSG00000100911	2.003593717644062	0.16338261791597491	111.41538400246164	4.7985507378098724e-26	0.2277051361513179	0.054394708891800314	667
ENSG00000170275	1.9864100654830275	0.16516296481512943	27.848424192343437	1.3120088291642083e-07	0.23225118180305332	0.04962755631364375	257
ENSG00000117118	1.9851668676280874	0.16529265048002334	22.57358181403355	2.022466460265667e-06	0.17976371364794294	0.13079146667291042	562
ENSG00000087086	1.9834851551310582	0.16546827080539897	1528.6929592536226	0.0	-0.21732708146129814	0.06668486614147644	701
ENSG00000126262	1.9774660775139616	0.16609863976254274	85.65451997951618	2.142851292629152e-20	0.29907254094888774	0.010710645484956814	513
ENSG00000125743	1.941756314384643	0.16989712063282433	64.3932611755371	1.0190610014991801e-15	0.1343894635070332	0.26038168509855064	521
ENSG00000106153	1.9284771006000743	0.1713356903946609	52.18960808112845	5.039210667600003e-13	0.14630963297608274	0.2200622071646697	625
ENSG00000196954	1.9236875251282142	0.1718580805955134	108.15550140109515	2.4849657595728696e-25	0.24374859393910234	0.039083190936040235	150
ENSG00000124614	1.921337077519554	0.17211512732156534	428.9205911585304	2.7913992797165148e-95	0.1369822204940811	0.25121280236166643	530
ENSG00000184779	1.896950575612167	0.17480904006822579	496.7280556233617	4.896479961320422e-110	-0.2096596902958407	0.07712970401264019	180
ENSG00000105205	1.8767424085204227	0.17707924103409692	249.9174839446234	2.706630275930665e-56	-0.12594153902900015	0.2918139234657132	637
ENSG00000228253	1.8543722441573165	0.1796331974828318	3425.2152850131693	0.0	0.10548282027715207	0.3778577228424124	51
ENSG00000153048	1.8468025390439824	0.1805072985691523	14.984835582000402	0.00010837861585964027	0.11666968294216076	0.3290707676186249	369
ENSG00000132965	1.8381109515486582	0.18151718785641272	392.451313748542	2.422297728264546e-87	0.15901164478357427	0.18215445625886148	469
ENSG00000213246	1.829623822323681	0.18250980987804258	45.62111025880516	1.4348680798912298e-11	0.17431349071031885	0.14307097550184156	79
ENSG00000088986	1.8020344026610517	0.18578151092133538	59.18270536617281	1.4369118511131816e-14	0.1475780770826125	0.21604538430258563	696
ENSG00000088992	1.7997697255074128	0.1860531600309513	8.126091977199348	0.00436326959738011	-0.26517094317693496	0.024377012513139965	695
ENSG00000169877	1.789558154361516	0.18728394529061917	245.77331446186204	2.1673354475608847e-55	-0.1873696522094048	0.11501375326851439	260
ENSG00000143416	1.7521924746635622	0.19187130291954663	49.51158555174075	1.972036956540269e-12	-0.17709189453681876	0.1367072468573894	407
ENSG00000213741	1.7247453932310413	0.19532685847184306	1695.7353946959108	0.0	0.12677874111320456	0.2885921224717318	75
ENSG00000140319	1.7071459366400765	0.1975819583221799	90.18793778672934	2.1657845199159418e-21	0.1431283327323793	0.23036631475532005	435
ENSG00000240065	1.706002070527509	0.19772960796243266	153.65645946885238	2.75300244725088e-35	0.23397914919868937	0.047907933161007	34
ENSG00000168894	1.6662454968981553	0.2029449836454734	43.083429651606	5.2454639103917466e-11	0.14691598171348128	0.2181355711145046	272
ENSG00000159346	1.6590353008865553	0.2039085398032116	47.70242469476475	4.960777034936192e-12	0.2095965719236444	0.0772208060040087	346
ENSG00000169976	1.652731294593157	0.20475553027865276	28.568503901301014	9.044138999052158e-08	0.14788131835932708	0.215092799615858	259
ENSG00000156467	1.639327695827374	0.20657059928938015	31.496635775989382	1.99786100720809e-08	0.1534220608412116	0.19820641552858093	360
ENSG00000136908	1.614778728891945	0.20994578087345528	4.168734075492332	0.041176554690117904	0.2320309519481445	0.04985031680136133	446
ENSG00000167863	1.6124813283622312	0.21026505874275556	50.29064732332009	1.3257990689370797e-12	0.1550830547806438	0.1933342665388669	276
ENSG00000211772	1.5914732831880047	0.21321217754903826	433.1205692194651	3.4017474192345526e-96	0.17414050331144498	0.14347442186358578	83
ENSG00000173660	1.5758635078880485	0.21543461681826706	40.32691412480065	2.148290015481663e-10	0.14670106818910278	0.218817084103513	231
ENSG00000258315	1.542504034570681	0.22027974525769434	44.232056925247974	2.916655985302175e-11	0.16518469701148852	0.16554719025792752	12
ENSG00000113732	1.533747421125749	0.2215735853463023	97.37033581723638	5.75010566600906e-23	0.15759097177763512	0.18614188331541381	580
ENSG00000131143	1.5337355101186774	0.22157535160062092	140.48675815867432	2.0833980745347445e-32	0.1275168665497317	0.2857711297283771	476
ENSG00000143947	1.528081629136984	0.22241570494524382	612.0181535462142	4.0719057732852946e-135	0.1181266330939581	0.3230249212104248	401
ENSG00000129559	1.522308441393053	0.2232778301901386	70.74482062140294	4.0655041289127646e-17	0.16597390942779508	0.1635071107348237	492
ENSG00000135404	1.5089650162418438	0.22528619805930905	102.86655432597469	3.585011773573612e-24	0.20754554408483802	0.08022813180060129	459
ENSG00000235655	1.4959707596719602	0.22726340620460245	737.9134387039472	1.7040546265892e-162	0.19256439175221965	0.10510927032595202	39
ENSG00000169567	1.4673778622229356	0.23168996963025243	27.598763473014113	1.4927416334879578e-07	0.13343354375169517	0.26381859719805983	262
ENSG00000163220	1.4509377693695538	0.23428338329134535	11622.812235663174	0.0	-0.16136574152617614	0.1756842321454669	317
ENSG00000124107	1.4412619735964596	0.23582654963556174	106.21017729194266	6.631519935431419e-25	-0.1885514570588585	0.11269967869236386	532
ENSG00000198755	1.4090580176502805	0.24105443685363787	477.4763600878203	7.566326242595398e-106	0.10288703421675417	0.38977153603662695	126
ENSG00000108309	1.4077266507430313	0.24127365517433347	23.566999201133548	1.206388857243426e-06	-0.222670075572829	0.06010419475699798	615
ENSG00000112695	1.4066647274927733	0.2414486859786701	26.005145753884648	3.4050856658435015e-07	0.14346579252118954	0.2292576560986876	584
ENSG00000205542	1.3881915502624511	0.24451901777603013	2335.46144927317	0.0	0.18262531992621703	0.12467311437591877	93
ENSG00000170889	1.3812952371699312	0.24567771013455153	350.9939467142615	2.5745094631491596e-78	0.08181480810099295	0.4944688000994877	253
ENSG00000130255	1.3774046713094112	0.2463344190067495	252.38442542778228	7.845544685219932e-57	0.11229170382879759	0.3476663020362144	486
ENSG00000126756	1.368545441300649	0.2478380349064079	41.18732529439812	1.3831655417335902e-10	0.11152327558279071	0.350996381733671	507
ENSG00000131495	1.366341117807815	0.24821394481582335	16.215798904748898	5.6520775026863414e-05	0.1397592327254658	0.24163953329961674	474
ENSG00000174886	1.317000879877028	0.25681879635263954	23.181131273293122	1.4743689416389213e-06	0.1273675169778543	0.28634044234653644	224
ENSG00000243317	1.2952789406454759	0.26072627797471093	5.62151369443367	0.017741319687617708	0.2166910491718785	0.06750547656849365	24
ENSG00000189159	1.2894448402170977	0.26178856090469815	98.2567874426602	3.6749859138147027e-23	0.1803126529932231	0.1296004650803703	159
ENSG00000147403	1.2817313510256272	0.2632014924608157	1823.3544377829305	0.0	0.12670962828393828	0.28885719721742253	386
ENSG00000119655	1.2738240898813187	0.2646599909161422	43.46029983387865	4.326483925015337e-11	0.1890576814770918	0.11171950209218248	549
ENSG00000105372	1.2648030263368268	0.26633651187080193	976.4816629987415	2.3246920687951648e-214	0.11841401011618088	0.3218408252664907	636
ENSG00000182196	1.2587730802430932	0.26746469696927533	24.71232872242517	6.655705349311824e-07	0.08557578866879038	0.47477038224719614	190
ENSG00000204387	1.2445095439886704	0.27015773625879214	26.16596435855924	3.132961892561197e-07	0.10888474998208943	0.362580627672505	105
ENSG00000163682	1.2444168649636251	0.2701753476040786	172.72912230071088	1.8755386647809507e-39	-0.14517669466509336	0.2236939920857251	310
ENSG00000196154	1.243616147476025	0.27032756520712925	414.30341319599927	4.240291493348291e-92	0.18462421411146968	0.12053058191973284	156
ENSG00000115523	1.240922228651515	0.27084048915214143	244.79734433578253	3.53763042876349e-55	0.11808210545372114	0.3232086393210124	571
ENSG00000125037	1.2326358054281492	0.2724260577552785	12.361339608218323	0.00043831607417681054	0.16033955782491954	0.17848376283633222	528
ENSG00000170906	1.2264995263933243	0.2736078761154514	39.2877043565536	3.6573719377190514e-10	0.09784607556453803	0.4135367632568919	252
ENSG00000116586	1.2201398813595032	0.27483966219187606	16.96343194094081	3.810675284074427e-05	0.14047826175752312	0.23920230613155724	566
ENSG00000133321	1.2195097135865482	0.27496210534611126	33.73845979620465	6.3041914262435825e-09	0.17044845821147422	0.15228998632458782	467
ENSG00000159069	1.203943249785964	0.27800909300988497	11.99770536675029	0.0005326609493939316	0.1145306430078084	0.33807614565831984	349
ENSG00000234851	1.1765816406630438	0.28347115067750617	620.6682725030795	5.350698054169054e-137	0.1021325328610395	0.39327592131732586	40
ENSG00000133112	1.174644338298399	0.28386312194514723	703.5651096852957	5.0170729700443715e-155	-0.20144448886809688	0.08972678258850425	468
ENSG00000242616	1.1730214112830875	0.2841920265979088	16.703597726092287	4.369805025915634e-05	0.21122064408142105	0.07490383667881151	26
ENSG00000174748	1.1663199159282838	0.2855554027176329	265.61912286899866	1.022658896187574e-59	0.09903472721588198	0.40785865055073617	225
ENSG00000250479	1.1636089804557688	0.2861093344339033	26.428252560789332	2.735105383780094e-07	0.046615287082113974	0.6973998902238641	16
ENSG00000198888	1.1632433853136759	0.2861841440007484	2145.7636523747105	0.0	-0.18586930725319764	0.11800402981724252	117
ENSG00000197747	1.143010258265065	0.29036426816794364	72.72115128680059	1.493251204919198e-17	0.1847057918744076	0.12036378587511823	142
ENSG00000101084	1.1237179606888368	0.29442441918332307	27.110525922361223	1.9214885690803617e-07	0.1279099079682818	0.2842764556872355	666
ENSG00000254772	1.1235426444179482	0.29446165432139704	291.26646929923834	2.6339416917580718e-65	0.08547648946529023	0.47528499153771087	15
ENSG00000227507	1.1222268243412243	0.2947413159724816	169.3317261389541	1.035442074858713e-38	0.18668034037575268	0.11638026889025692	52
ENSG00000005075	1.1154994615323308	0.29617658237705663	15.353733063632077	8.914461687071839e-05	0.10413996782769379	0.3839933258376257	747
ENSG00000211459	1.1103284128051107	0.2972860442083262	867.0672305735583	1.4163069778718259e-190	-0.1909231454132407	0.10816421553659589	86
ENSG00000108298	1.106724849146354	0.29806242338327343	726.2451831475657	5.870359510764136e-160	0.09620567266317125	0.4214475810208771	616
ENSG00000128524	1.0957991791996622	0.30043267350618835	22.127346062644513	2.5514912082961214e-06	0.1253977955654693	0.29391902699609224	494
ENSG00000216490	1.0784325465372946	0.30425158459133095	290.42967957515793	4.008051196395417e-65	0.18823011714992763	0.11332530535896114	65
ENSG00000166337	1.0585354731180523	0.3087061875851601	40.488091828475675	1.9781800381110065e-10	-0.1749485013369551	0.14159728448436212	291
ENSG00000106803	1.03166668009936	0.31486012652388135	24.52897403337435	7.320076834086598e-07	0.10951849953763643	0.3597770493026019	623
ENSG00000142541	1.007462281956603	0.3205448540156215	667.3685349329849	3.731408554473395e-147	0.06291724430595225	0.5995500506353338	419
ENSG00000127540	1.0039547735593222	0.3213800302004145	11.072230114091923	0.0008763022431845863	-0.152092483156974	0.20216926505128113	501
ENSG00000145425	0.9805559973271566	0.32702722826209374	235.315058766381	4.1330728199905064e-53	0.08314884863701183	0.48743312586486165	396
ENSG00000175550	0.9789876752194075	0.32741051243722397	27.19598858286054	1.838397141310137e-07	0.0807757336257134	0.49998541536691354	219
ENSG00000203875	0.9786060778252058	0.32750386343134696	58.717960233066066	1.8197280428382194e-14	0.1004624998976284	0.4010987260371947	111
ENSG00000166441	0.9358263034270728	0.3382026767858932	379.6967863696907	1.4486907409912662e-84	0.06777905309051016	0.5715909304768383	290
ENSG00000147684	0.9329409489090817	0.33894134501258144	13.978166704180474	0.0001849458714276326	0.11356889156006912	0.3421751088697818	382
ENSG00000172965	0.9222674083795055	0.34169314848723	14.26519521153764	0.00015877375415288003	-0.11802169273967582	0.32345800471993025	236
ENSG00000123349	0.9151698971432269	0.34354001571992243	65.25237966063503	6.589457147208305e-16	0.07127587780743357	0.5518644924085281	537
ENSG00000156482	0.9147072959908065	0.3436608672842606	504.705161348424	8.999774698781301e-112	0.06374021603513523	0.5947749359305817	359
ENSG00000113387	0.9006380985163598	0.34736454362657765	27.521395257405565	1.5536625419415767e-07	0.11081185511535735	0.354096980960612	582
ENSG00000115268	0.8817630973355524	0.3524206597840057	250.46810397313428	2.0530010304844025e-56	-0.1736510894378214	0.14462047191286242	574
ENSG00000196683	0.8783325965238906	0.3533505648512849	39.47599775802186	3.321165799407207e-10	0.09397405314314003	0.4323477438709594	151
ENSG00000130755	0.8735857785065032	0.3546429301514735	173.11477614602967	1.5449111688820557e-39	0.14347447759320026	0.22922917210056035	480
ENSG00000267855	0.8716993179234843	0.35515836718128335	11.171858909996157	0.000830473766713423	0.0818084318281953	0.4945025553813145	7
ENSG00000130770	0.8704799906624984	0.3554920800474899	21.096440405629828	4.367386525920295e-06	0.050499817526268795	0.6735545260125946	479
ENSG00000140932	0.861633789288963	0.35792633494983317	110.86721051172572	6.326988037761202e-26	0.14931148316747195	0.2106400820617475	430
ENSG00000130303	0.8582601563409971	0.3588608207016911	21.814922076513675	3.0025586297263443e-06	0.1022874746022237	0.39255475363568015	485
ENSG00000222041	0.8527919710761165	0.3603827718136	7.17398153808918	0.007396842744091031	-0.07900278275310539	0.509471554564895	60
ENSG00000144713	0.8436837414905096	0.36293805179746996	514.2981357622178	7.363274718612097e-114	0.07661316423692159	0.5224014823825988	399
ENSG00000198938	0.8407143988601398	0.3637766022641755	1172.7882252106876	5.003033542886076e-257	0.06625837128420116	0.5802706037243617	113
ENSG00000171858	0.8329597501430089	0.36597946739772613	276.63965119316526	4.054057470756085e-62	0.06435614265112168	0.591212316354395	246
ENSG00000034510	0.8209877771093904	0.36941756545366844	812.7268641437415	9.226539057561931e-179	0.10476216219018013	0.38114308718340434	730
ENSG00000111639	0.8147359071206922	0.3712312030064493	13.519439050876041	0.000236104979995753	0.054716049095576515	0.6480321190514609	597
ENSG00000142937	0.812393296772713	0.3719140446734932	243.90376693031553	5.5403608993235205e-55	0.08415149155003579	0.4821802450750883	413
ENSG00000140988	0.8100573286226936	0.3725967323624809	513.9754185453487	8.655336017720929e-114	-0.17402491480009452	0.14374447628283238	429
ENSG00000117592	0.8028255410808929	0.37472158955143686	7.278270183875649	0.0069793713853516515	0.17139405249824238	0.14999467263078825	559
ENSG00000248527	0.8009135138382328	0.37528627642667356	289.91549450481403	5.187633744402598e-65	-0.1713635223320427	0.15006837525013764	18
ENSG00000241837	0.7977328221165924	0.37622834233365865	16.783705658800663	4.189147715528796e-05	0.08988481956528739	0.4527300234923225	28
ENSG00000118680	0.7975034475096879	0.37629640988583224	66.8239934493482	2.9686284612534483e-16	0.12800496516126048	0.2839157470923136	555
ENSG00000126267	0.7895090511653045	0.3786798368147113	38.77845081800975	4.747399733082568e-10	0.12573234918190085	0.2926226259707174	511
ENSG00000239697	0.784673766700978	0.38013194247074444	10.256456115719628	0.0013620708118745346	0.11933243950551913	0.3180751808693055	37
ENSG00000123144	0.7832855588270747	0.380550320372363	28.373747230214228	1.0001240489384629e-07	0.07924495441222096	0.5081704060563095	540
ENSG00000198763	0.7822372020913818	0.3808667132632837	1411.3585510112614	7.148235728387333e-309	-0.15161570768205104	0.20360397964034715	125
ENSG00000130332	0.767460318020764	0.38536701056221057	14.202025266764595	0.00016419369681624889	0.04327906747003441	0.7181165451401008	483
ENSG00000100902	0.7664788686097606	0.38566862778351985	10.512318512969454	0.0011858137919592171	0.10131275533169286	0.39710457932682963	668
ENSG00000143546	0.7645331997568109	0.3862675788606126	4090.8492891100277	0.0	-0.10262872709443176	0.39096918186848784	405
ENSG00000110700	0.7639805256456005	0.3864379588568422	155.76156526904444	9.544890715213386e-36	0.08102495138346959	0.49865937171803354	605
ENSG00000108107	0.7537582770185727	0.3896090729480173	357.2916955450152	1.0947515527713958e-79	0.07756587897222232	0.517226759135665	618
ENSG00000229833	0.7516498217948143	0.39026785638212824	9.36318734111502	0.0022138682821017767	0.11173112258901159	0.3500937054039511	48
ENSG00000214736	0.737707716443181	0.3946652345284277	20.839948973660654	4.993055718455425e-06	0.0776615114637519	0.5167087638748529	68
ENSG00000137818	0.7356824686030214	0.3953100258775768	225.54599973665358	5.58118363053911e-51	0.03835776151086416	0.7490457731304673	440
ENSG00000165775	0.7326195717679397	0.3962881190794384	4.242345576242106	0.039427659344995876	-0.1791342865897597	0.1321672987895692	294
ENSG00000172809	0.7210828483863838	0.4000043228290808	259.8448691900239	1.854944803517169e-58	0.08444316086683387	0.4806578536750559	237
ENSG00000119632	0.716622853310328	0.401454750335145	9.790967389746507	0.0017537117743249377	-0.15813212024349177	0.1846156561892352	550
ENSG00000102007	0.711959720301623	0.40297956885660535	31.715383578122395	1.7850265568979704e-08	0.061785529731530765	0.6061441605094713	660
ENSG00000135390	0.698070053487343	0.40757265707282087	29.296919708856485	6.209431988011952e-08	0.08490925691882847	0.4782303562203284	460
ENSG00000167815	0.6749379987968889	0.4153973237687302	7.468644908746602	0.006278278982648155	0.14398767417196698	0.22755043957484022	278
ENSG00000110077	0.6723612977073145	0.41628285743011084	54.27883645850663	1.7396539170826345e-13	0.15737503449268242	0.18675344143516273	606
ENSG00000224397	0.6708072725809713	0.4168183052471375	26.593560238411904	2.5107925658556107e-07	0.10069139668147022	0.40002114920171394	57
ENSG00000185885	0.6666722445265483	0.41824812683695567	375.23008020192805	1.3597679602368034e-83	-0.1141682075037406	0.33961720041956006	175
ENSG00000161570	0.6604975696490342	0.42039707477871346	78.96108089821524	6.334563527541424e-19	0.1434040465655131	0.22946023227370585	333
ENSG00000181817	0.6551283510353582	0.4222793433298052	10.110346668470749	0.001474392274035827	0.0633579805336798	0.5969906610017801	192
ENSG00000183011	0.6500254459540536	0.424080154952175	6.478203071885068	0.010920533161936153	-0.10438119189669919	0.38288677999271487	186
ENSG00000163221	0.6400492950221106	0.4276347491866107	611.8124368837244	4.5137893778258863e-135	-0.09587461684292185	0.4230545586772273	316
ENSG00000114391	0.6126483251080785	0.437637079775128	108.76898031817241	1.823469918344723e-25	0.06394274941371603	0.5936023914604134	577
ENSG00000105640	0.6104863624603217	0.4384416502908294	373.9345037916753	2.6034110393508195e-83	0.03500521060524681	0.7703477218053221	630
ENSG00000089157	0.5967239412297081	0.44361783704207314	182.34179879159058	1.4932360650762135e-41	-0.1651238345377959	0.1657052918313015	693
ENSG00000228474	0.5965236856785432	0.4436938597720749	46.78901979518954	7.905510682091357e-12	-0.14367745548299163	0.2285641772623344	50
ENSG00000213178	0.5964724765762959	0.44371330349183336	22.675091204448126	1.9183865003833195e-06	-0.17730659778792363	0.13622452709169208	80
ENSG00000126432	0.5821463520225658	0.4492059292284373	21.276060453349256	3.976669178148908e-06	0.058453086543179565	0.6257427342013362	510
ENSG00000011052	0.5554723172276411	0.4597243596503279	17.306254390235715	3.181380184681675e-05	0.06312443926299172	0.5983462477755286	743
ENSG00000167468	0.5522717548475242	0.4610128941238594	16.12151927238666	5.9405184272774995e-05	-0.1364688891410089	0.2530103865892332	284
ENSG00000169442	0.5487111552756324	0.46245322852009085	169.2202025758122	1.0951768687634352e-38	0.04153140286732563	0.7290514913535138	264
ENSG00000213654	0.5469955529405752	0.4631498189238924	57.00944200852633	4.337245224417622e-14	0.10305606820667944	0.38898898971852236	77
ENSG00000143110	0.5463501282231693	0.4634123214171919	25.723421939397852	3.9401597063595607e-07	0.11370563551253086	0.3415904204299414	412
ENSG00000125520	0.5462420966832457	0.46345628272895734	12.518966118843451	0.00040284174094227474	-0.17658897458580222	0.1378430212749804	525
ENSG00000106245	0.5426536973492481	0.46492035560958844	7.3814217851392705	0.006590105146341095	0.06239146215335211	0.6026096503601888	624
ENSG00000177954	0.5367677670564736	0.4673381231569902	3247.8881332702517	0.0	-0.16655023258654905	0.1620290962322613	207
ENSG00000142534	0.5326595119148935	0.469037818121369	341.7298947995279	2.6799893233390305e-76	0.04325400545559361	0.7182729629779041	420
ENSG00000126709	0.5281997352103035	0.4708943947947777	54.45418343216121	1.5911460975936678e-13	-0.10940438588063253	0.3602808789394595	508
ENSG00000175061	0.5154222453197064	0.4762808464638081	19.63486437151218	9.374294064715309e-06	0.06989623811056725	0.559608187501211	223
ENSG00000206047	0.5141888433597982	0.476806163524938	1020.9099735243831	5.1196228023695e-224	-0.06672239233639117	0.5776156879934163	92
ENSG00000105373	0.5139368894310214	0.47691359072945116	59.137055796899965	1.4706357684654293e-14	0.030403138714957336	0.7998642724331964	635
ENSG00000158869	0.5015565370676796	0.48224212330276794	256.3578573719529	1.0676709766260786e-57	-0.06256505869217371	0.6015987072724229	350
ENSG00000099795	0.49564797925637977	0.48482022313419204	11.595077729059026	0.000661266104336997	-0.14256917760122537	0.2322115086830836	679
ENSG00000167996	0.4942997174517535	0.4854117465895993	580.3319857464367	3.1759021129347575e-128	-0.11161955285471499	0.3505780717444363	275
ENSG00000198736	0.4821515930713851	0.4907966788600482	43.4121709134041	4.434215350663772e-11	0.11762830337942205	0.32508479615266506	127
ENSG00000186184	0.47839641592699583	0.49248168519763225	5.330229180762417	0.020958629034808513	0.08468907439199463	0.4793762817583717	173
ENSG00000160932	0.47669028577247236	0.4932504965932373	23.31339724422832	1.3763794831565635e-06	-0.012387079367410835	0.91774690239516	336
ENSG00000100097	0.47578768697819335	0.4936580480517392	39.55477673080299	3.1898522642055943e-10	-0.06911760021750406	0.5640012005565946	676
ENSG00000149932	0.453915011271379	0.5037131516698321	5.695378867445473	0.017009640152870275	0.05994133136414762	0.6169570658126986	373
ENSG00000187608	0.4527099714437409	0.5042773557229023	37.22115728752241	1.0546333805904858e-09	-0.11180721734742803	0.3497635877127649	167
ENSG00000247774	0.45238809085729775	0.5044282466547125	26.9253999800882	2.1146151619746816e-07	0.06712220318405533	0.5753326506632352	19
ENSG00000146066	0.4519576979866901	0.5046301281859998	15.0402558350176	0.00010524219416614697	0.05609042375959332	0.639797431779283	391
ENSG00000178741	0.4416501416936092	0.5095073219677907	7.929494954104865	0.0048635370384458275	0.06144595367917474	0.608128925936485	205
ENSG00000140990	0.4355878065037879	0.5124144250503126	5.622644425632631	0.0177298776856277	0.04974537065259492	0.678161579014477	428
ENSG00000239839	0.43258565878619526	0.5138648690224454	185.466076869586	3.1049174169566956e-42	-0.042572764559918444	0.7225291504102181	36
ENSG00000213402	0.4205579215594853	0.5197493718545612	27.189419191490444	1.844654464574644e-07	-0.1474079770515606	0.21658102593485679	78
ENSG00000189343	0.41917592894866335	0.5204331743621196	31.896808036357697	1.6258410714875092e-08	-0.039698467199457424	0.7405781621309767	158
ENSG00000163463	0.41483759197472886	0.5225902374471418	11.263955389467952	0.0007902663924119546	0.06263697705190134	0.6011801086178887	315
ENSG00000148834	0.4123485119018959	0.5238350738453281	5.485737152982332	0.01917223397279726	0.11866052753253252	0.3208272972577183	380
ENSG00000125652	0.41233942853256356	0.5238396263567233	6.078858664365103	0.013680913175071767	-0.15563653529277946	0.1917300363563964	523
ENSG00000111775	0.41220492474490666	0.5239070468886491	16.534000849039895	4.778546650782363e-05	0.06088693454365602	0.6114024556044683	590
ENSG00000104529	0.4117508311279774	0.524134778240793	42.585281224432066	6.766665755690395e-11	0.02042091032229144	0.8648038702061359	649
ENSG00000220842	0.40831193690382067	0.5258652069663743	104.98711464525559	1.2293266608939265e-24	-0.16050483776247962	0.17803068229000785	62
ENSG00000147604	0.4036611328823679	0.5282219153066265	113.92833903468862	1.3510391421201712e-26	0.01476893237398056	0.9020025937408387	384
Gender	0.40342412451361664	0.5283425264494218	0.15835777126099693	0.6906729990526673	-0.10369516947304253	0.38603872393786215	4
ENSG00000165502	0.40093930389631377	0.5296100387682179	27.046968093415884	1.9857143413691186e-07	0.025133026088502958	0.8340099355833672	295
ENSG00000164587	0.37854486914843755	0.5412892375918006	90.99885733058082	1.4375510668885706e-21	0.035898465692610064	0.7646547032654992	300
ENSG00000092841	0.37418398906205946	0.5436190275214362	170.50732105020336	5.7327559473994544e-39	0.08977670704085321	0.453276001820161	683
ENSG00000213145	0.37361551313107877	0.543924112744508	63.24573690712275	1.8246212976425742e-15	0.0810514119636017	0.49851868714856745	81
ENSG00000171530	0.36916467747925413	0.5463238716082697	6.755144770698404	0.009347776204627808	0.04520339279510938	0.7061413398710275	248
ENSG00000107262	0.3644093253534708	0.5489098799820524	4.445767554180951	0.03498785897795454	0.050866444774015966	0.6713200111478759	621
ENSG00000117091	0.3592601777229451	0.5517362206929048	11.24020828600623	0.0008004417295635253	0.07977776728025882	0.5053137057432098	563
ENSG00000124098	0.3591590959260471	0.5517919799911407	3.276287159606994	0.07028776999948322	0.1668559243676316	0.16124914747468672	534
ENSG00000114942	0.3567366247428431	0.5531314885529185	29.161677951173782	6.658320788409475e-08	0.030407563472885594	0.7998357510671703	575
ENSG00000138326	0.3538305919929655	0.5547465768763302	106.2748532286086	6.41858160487401e-25	-0.1498551012403151	0.20896480020490388	439
ENSG00000101439	0.35223412983199154	0.5556376827375487	36.17564909312263	1.8030958900751868e-09	0.06965595746375387	0.5609620978462818	662
ENSG00000142669	0.3393692096191357	0.5629202810481473	63.27660763201905	1.7962483988581426e-15	0.10604478423006343	0.37530770429076743	415
ENSG00000152082	0.33859023681603573	0.5633671764324606	5.327674987837324	0.020989367038416046	-0.15994177879342777	0.17957763109929895	371
ENSG00000127922	0.32748500192175556	0.5698144866629739	4.6861270769478764	0.030407109811903203	0.04246456728057664	0.7232059120103624	499
ENSG00000175390	0.3246998922004691	0.5714542478816642	12.183544444708666	0.000482129451876511	0.028182324510054597	0.8142115319788862	222
ENSG00000232112	0.32090421236777955	0.5737041089402584	9.938982728915276	0.0016181494727485293	0.05982603923375969	0.6176357860815076	44
ENSG00000182899	0.32078385330799974	0.5737757389261573	64.51920623599297	9.559595330747244e-16	0.027408523323194846	0.8192251859496724	187
ENSG00000121552	0.31719924261410515	0.5759172757050084	15.860700303142119	6.817992633912552e-05	-0.10874350015533156	0.3632073071933477	547
Race	0.3151716677105283	0.5771356916821619	1.617845117845117	0.20339251709439862	-0.07463738801552099	0.5332153464481081	3
ENSG00000131669	0.31260778485128876	0.5786838139635071	19.248379805238876	1.147677342354173e-05	0.0271129642990523	0.8211421094867304	473
ENSG00000147123	0.3053315559627779	0.583123332679202	4.405995156965174	0.035812823953803405	0.062305857416091424	0.6031084467233769	387
ENSG00000148303	0.2840968003604419	0.5964878066932624	144.31111016234107	3.037888084791048e-33	0.025434888413712765	0.8320451992551472	381
ENSG00000217555	0.281524278733636	0.5981502770670568	12.5387465258296	0.0003985996001502467	0.11641799552102865	0.3301224054861106	64
ENSG00000162444	0.27966565082411754	0.5993574870322107	5.812735664447827	0.01591052506422764	-0.08431354515114144	0.4813340768149714	325
ENSG00000214253	0.27157922411194324	0.604670477471567	2.4307509358302566	0.11897589162790835	0.0725764744120128	0.5446119391581334	70
ENSG00000198843	0.2699163410558855	0.6057755220883915	6.394895181543101	0.01144489877023613	0.05511042218609655	0.6456648285094184	120
ENSG00000135940	0.2682035595505805	0.6069182690946371	9.255398793509743	0.0023480219959537384	0.03842870984242472	0.7485969259459293	455
ENSG00000186468	0.25656669881948424	0.614807629347498	382.00268129224065	4.5598340211056786e-85	0.0017798904664573171	0.9881609796616915	172
ENSG00000140379	0.25490856943741214	0.6159500627300529	10.17617081039895	0.0014226732991463075	-0.07222864724940585	0.5465469905961736	433
ENSG00000136732	0.25407487156902825	0.6165262396637978	19.794697948435516	8.622151876235897e-06	-0.07068645978724002	0.555166493172203	449
ENSG00000083845	0.2465708172345827	0.6217666269275035	67.1836635382714	2.473553452008835e-16	0.005257494733871404	0.9650392376341013	706
ENSG00000198336	0.24450982350949071	0.6232233406563303	3.5098612151957047	0.061004565705548706	-0.09056444833758133	0.4493061701350337	132
ENSG00000198918	0.24425176977503912	0.6234062728629726	148.9297739904597	2.9709208322449264e-34	-0.11573489419265988	0.332987356772091	115
ENSG00000173915	0.24171258408008506	0.6252127439841775	5.410475423531899	0.020016263900610103	-0.09458734742823365	0.429336353132978	228
ENSG00000015475	0.2362974618943919	0.6291050969148155	5.390865067050342	0.02024243319531395	0.0771601123935234	0.5194275239607982	739
ENSG00000174021	0.23311350598486805	0.6314195906142843	9.750564437501385	0.001792676635207225	0.0784519591568466	0.5124373819556964	227
ENSG00000176973	0.23262465006317876	0.6317766806866779	1.8280695635062656	0.17635572927789378	0.06712968016764478	0.5752899946656913	215
ENSG00000134825	0.23004294475878706	0.6336702470849561	5.611607266885904	0.017841890497108197	0.03239225071897247	0.7870696043153496	463
ENSG00000187051	0.22832557962102587	0.6349371308874854	1.9092280922324514	0.1670490286304177	0.01868265140678838	0.8762169593201432	171
ENSG00000214530	0.22592894088644147	0.636714956577983	2.1856947136272487	0.13929819837116544	-0.1038719969673382	0.38522480729444597	69
ENSG00000161970	0.21919008181091912	0.6417767581437914	74.29578447385359	6.724695744844843e-18	0.0017272504561695271	0.9885110929858465	331
ENSG00000071082	0.2155342841556064	0.6445626788335275	44.14929183588471	3.0426185111247566e-11	-0.008238062262099248	0.9452443153872715	715
ENSG00000116251	0.21265428357334237	0.6467777524918231	26.59081419973049	2.5143638107937623e-07	0.005716996617525843	0.961985860071358	569
ENSG00000145287	0.20718431281466138	0.6510355615198689	7.101506868494314	0.0077019174341793496	0.1053160736421477	0.3786163719156517	398
ENSG00000149357	0.20674033760660349	0.6513841254712728	4.217966937459347	0.039998058618776845	-0.07833524042305	0.5130669653849154	376
ENSG00000168653	0.20563695013004543	0.6522523583385718	7.228308339887819	0.007176279822418125	-0.07398813262947952	0.5367928798553531	273
ENSG00000198931	0.19737550351242106	0.6588442762504115	5.743639757218401	0.016548465398284726	0.038934420633938205	0.745400021696021	114
ENSG00000176340	0.19579457614366094	0.6601245349449772	9.144267769602251	0.0024949846491116113	0.03149743852859219	0.7928186140329616	216
ENSG00000124102	0.19400808955760435	0.661578739218095	42.268429168919965	7.956668236545177e-11	-0.04090298638056197	0.7329967778224863	533
ENSG00000111640	0.19323526249065612	0.6622103068419147	28.122419811514803	1.1387897530542794e-07	0.07596484666890792	0.525937676710833	596
ENSG00000241343	0.19152128932670495	0.6636164062725874	50.882693696052115	9.805433900568392e-13	0.004307917311639718	0.9713506940702283	31
ENSG00000166710	0.1914892070063442	0.6636427973416075	957.2169326575294	3.580687581189203e-210	0.07901996806236591	0.5093791644999538	288
ENSG00000089009	0.18821968238987594	0.6663462879219633	58.89366318974729	1.6642733749877222e-14	-0.006161831487421685	0.9590304635441297	694
ENSG00000105193	0.1865914568762797	0.6677030735506231	70.36337734441877	4.932721645251455e-17	0.0016708627194472652	0.9888861351667279	639
ENSG00000129968	0.17848317890736196	0.6745665631722673	2.5717238725785085	0.10878912214959596	0.0008651693751833835	0.9942451297499241	490
ENSG00000130313	0.17549222129419637	0.6771448454723621	2.7617317782295903	0.09654367737728353	-0.10160778430260785	0.395724160608741	484
ENSG00000173221	0.1724852170050084	0.6797631961483717	4.876512499636161	0.02722457227010936	0.13520474654710882	0.2574744717698616	234
ENSG00000225663	0.17182605017855276	0.6803407461145128	1.6901705729095675	0.1935784854362947	-0.007052507999239391	0.9531146770854122	56
ENSG00000214212	0.16967100799052867	0.68223808603872	3.536487871613626	0.06003245037479947	0.08077464838265325	0.49999119375406353	71
ENSG00000243147	0.16949133546836187	0.6823969100426728	2.858957869908352	0.09086635040155432	0.048023364616807805	0.6887210309797116	25
ENSG00000167526	0.1657503512140164	0.6857264617874792	185.37195269864077	3.255351806749022e-42	-0.11924335082251485	0.31843921062589065	283
ENSG00000140264	0.16305780252384047	0.6881501584472585	8.746502863989114	0.003101963517651752	-0.0942267482916702	0.43110551599137836	436
ENSG00000111678	0.16212244828447045	0.6889975754689848	5.588293505495368	0.01808090272491128	-0.09183724725654223	0.4429328511801851	594
ENSG00000198899	0.1608697281738341	0.6901369940683139	325.3199082255593	1.0049382418903916e-72	-0.11228866024583424	0.3476794528777175	116
ENSG00000185262	0.15206656967240695	0.698293303138248	3.9939364643776134	0.045664262559516874	-0.035754444289974166	0.7655717684999236	178
ENSG00000127184	0.15041598204579906	0.6998527851661768	10.510551787805037	0.0011869480684449769	0.007233534878573646	0.9519126128241371	502
ENSG00000171700	0.14728391572930027	0.7028393150433796	3.849383148745253	0.049764289733804805	0.02349264936401606	0.8447041162967478	247
ENSG00000177600	0.14655839204879695	0.7035363260466213	76.28664528782157	2.4533744526461783e-18	0.0008743686773823735	0.9941839395604884	210
ENSG00000198840	0.14568940839683722	0.7043737734509019	138.9056151486998	4.6188823853939946e-32	-0.012403975513645908	0.917635098538951	121
ENSG00000125691	0.14377917564157952	0.7062248156427472	57.59186509343186	3.225568725507887e-14	-0.11368471459122612	0.34167983334336005	522
ENSG00000188243	0.1404198771734486	0.7095145141413342	4.105952213237044	0.0427325218112226	0.0065573656742359595	0.9564030725864113	165
ENSG00000104522	0.1386814379277907	0.7112346181210996	4.836197523187174	0.027868279648003116	-0.08826793399304149	0.46093327694878383	650
ENSG00000204397	0.13853450374185836	0.7113805653770717	14.735424516592767	0.0001237001165120121	-0.05540102304111002	0.6439226910907656	104
ENSG00000198258	0.13718420876366458	0.7127259442415426	6.20437751685447	0.012743475617306406	0.04084396893775503	0.7333676541629242	133
ENSG00000163479	0.1360051069563096	0.7139069383907862	6.150331940922902	0.01313874387525612	0.01638085101094941	0.8913686166788981	312
ENSG00000135441	0.13516729126030763	0.7147496450372834	6.190696899137469	0.012842360358783365	-0.07187168499710066	0.5485363209250502	458
ENSG00000103363	0.1331357446469625	0.7168054629651208	3.579845354894266	0.05848459554107272	-0.019176639882044204	0.8729708545649751	655
ENSG00000143543	0.1304024929591732	0.7195996668351352	1.7205451592799754	0.1896228861209316	0.006501081095258192	0.9567769231164495	406
ENSG00000198886	0.12722809229258095	0.7228868123850096	238.5050574359154	8.33055412866267e-54	-0.09324386599778277	0.435948656217515	118
ENSG00000125910	0.12189141374119984	0.7285190643835573	3.1122257808296703	0.07770670161191943	-0.01056318182429574	0.9298247617031371	518
ENSG00000137154	0.11403167625527015	0.7370723880484704	35.830681080866604	2.152316566075051e-09	-0.005154676851893042	0.9657225299066943	444
ENSG00000219200	0.11359448770965423	0.737557701094331	10.47103929935857	0.0012126048118218235	0.05577287665065685	0.6416962373369945	63
ENSG00000163191	0.11026747749824083	0.7412855407793639	138.43474894775053	5.854789321837529e-32	0.07904723911422532	0.5092325700225506	318
ENSG00000124172	0.10851083831416347	0.7432790885607652	0.9714139509309774	0.32432779663259326	0.054003095148241774	0.6523205798062514	531
ENSG00000105374	0.10672346445308725	0.7453259952911562	12.04925405751342	0.0005181310889847689	-0.05485525524238251	0.647196111652047	634
ENSG00000214026	0.10413989856993669	0.7483185733533875	1.0005782269609478	0.3171706343055657	0.037364917465660216	0.7553355615135164	72
ENSG00000198242	0.10237045759537874	0.7503919042006838	35.98028548238781	1.993240610459946e-09	-0.008512628378580783	0.9434223122849584	134
ENSG00000008988	0.10117622924698723	0.7518024406363102	41.88261783872941	9.69204087035942e-11	-0.015075588720216667	0.8999781693825397	745
ENSG00000164713	0.09328274339721279	0.761365187608738	3.124257404019727	0.0771350082804021	0.06928595416006178	0.5630499854469952	299
ENSG00000169020	0.09114023850208182	0.7640367441526724	4.179258158425907	0.0409216091646121	-0.07803237167152605	0.5147024827909457	270
ENSG00000185201	0.09050444476430747	0.7648361277198793	312.5680238671019	6.022895072860491e-70	0.057243026633899734	0.6329247728200855	179
ENSG00000197956	0.09035605570876427	0.7650231383977528	37.94610721632601	7.272603463721606e-10	-0.04182082456024563	0.7272368127960804	138
ENSG00000141741	0.08867428681115169	0.7671544498422069	0.9220998144589907	0.3369242329338666	-0.012666842315469455	0.9158958835156109	425
ENSG00000099624	0.08560333417352568	0.771103883639108	1.1962615548261633	0.27407015532394996	-0.030836984905505276	0.7970690091466237	681
ENSG00000134419	0.08175791541900591	0.7761595266493859	19.543357901760903	9.834206454213537e-06	-0.08763236575947964	0.46417994204627466	464
ENSG00000090266	0.08109801869612564	0.7770399741396187	1.4468250854889269	0.22903807837961476	-0.07748739182206546	0.5176520827761284	687
ENSG00000241468	0.08035048301963288	0.7780420491115484	5.29037709493008	0.02144357622377978	0.038117223649748136	0.7505681290195787	30
ENSG00000204472	0.08007667738973136	0.7784103482254685	16.715831872973226	4.3417163325573736e-05	-0.008420267777214005	0.944035179440328	102
ENSG00000205155	0.07849801575199673	0.7805472268673803	2.5802445499162774	0.10820494380347596	0.037177474531054897	0.7565248323498424	96
ENSG00000163993	0.07606180876249441	0.7838909201187834	8.873883167232723	0.002892791575956343	0.02078738459272061	0.8624011043530521	306
ENSG00000221983	0.0747040137542959	0.7857795791657255	27.860713330791654	1.3037018855297671e-07	-0.0076324662396216325	0.9492639893195414	61
ENSG00000170315	0.07428572139631866	0.7863651304285924	91.31215405898327	1.2270463823592036e-21	-0.01695647989458469	0.8875756673946082	255
ENSG00000147454	0.07223704047353438	0.7892589314212055	18.206228003629622	1.9822955726264375e-05	-0.022112559600737935	0.853723221198984	385
ENSG00000104979	0.06323996736739136	0.8025199807837778	1.3443686776467119	0.24626501004361412	-0.004435241987712075	0.9705043081096549	640
ENSG00000145649	0.05749853445135877	0.8115152678887639	1.5427049786913176	0.21421562318064635	0.04553177756422827	0.7041047762354409	394
ENSG00000249790	0.05680710284995129	0.8126301248467342	6.886984429964949	0.008682562092972452	0.002315434448761813	0.9845991679260602	17
ENSG00000136840	0.05431424810531162	0.816710318786616	0.41197501739591685	0.5209687629724774	-0.03105029805616313	0.7956955672285593	447
ENSG00000125534	0.05330237172155112	0.8183946790007207	0.9203585682171809	0.3373808415760915	-0.09379755928447046	0.4332165741844214	524
ENSG00000136810	0.0504003505234138	0.823321027108197	1.5086916647687392	0.21933883530515058	-0.03567648576610873	0.7660683084727375	448
ENSG00000178980	0.04979099611062984	0.824374252290278	0.7868250155836024	0.3750619009583913	-0.006485744613822624	0.9568787919192363	203
ENSG00000198727	0.04857814810915245	0.8264909143491914	52.19550123488009	5.024110405640403e-13	-0.015105412283888524	0.8997813197213227	128
ENSG00000167671	0.045902948184814885	0.8312598922601889	0.749576509295703	0.38661034355825963	-0.11103317876650899	0.35313057222952093	280
ENSG00000125995	0.04542261997461494	0.8321314364639449	0.6139778873835567	0.43329398443181566	-0.07900694789070388	0.5094491615505119	515
ENSG00000154146	0.04282311287249395	0.8369340730373449	2.5216423684375298	0.11229357537757685	0.05039920615246713	0.6741682251034983	368
ENSG00000011600	0.04150279929353177	0.8394317216255403	20.418298547969624	6.2231899553430594e-06	-0.029795583815200016	0.8037829500130533	742
ENSG00000164919	0.0413623878424964	0.8396997615322619	0.8341159168200181	0.3610850624983194	0.003032050598233061	0.9798335581183806	297
ENSG00000204482	0.03675562776917196	0.8487721721201574	5.99852014804569	0.014317883285284033	-0.018474152145356894	0.8775876677340613	101
ENSG00000163736	0.035032854657512	0.8523157524286483	1.5932637649743229	0.2068604519579591	0.15585494205808081	0.1910996405382478	309
ENSG00000196565	0.03127813967933796	0.8603654332375716	105.80518736916167	8.13523588176985e-25	0.08661151806311117	0.4694206916848257	153
ENSG00000126883	0.031117984969384272	0.8607196026779851	0.9105168652023224	0.3399773163657831	0.004403871741269012	0.9707128376529669	504
ENSG00000104904	0.030265892136124187	0.8626199473255849	4.455593719451203	0.03478712144020878	-0.04624373126478631	0.6996965494513387	643
ENSG00000163737	0.028276533435298522	0.8671668786509279	1.1253478667079655	0.28876982715297755	0.03360018357791068	0.7793268772455344	308
ENSG00000160446	0.026193299939887418	0.8721084908837671	0.2940785931473371	0.5876186487667391	-0.06109629144535787	0.6101755993589619	339
ENSG00000145592	0.025310312829003888	0.8742637928915835	20.371736479767915	6.3764642567151285e-06	-0.05967189123751754	0.6185437484846179	395
ENSG00000109475	0.024550070931462803	0.876150590155915	7.495029155249692	0.006186952962823053	-0.040060682955763344	0.7382957030316879	609
ENSG00000265681	0.02452948083631792	0.8762021050695268	8.845744704947235	0.0029377300686346214	-0.0777458486508173	0.5162521681888524	9
ENSG00000063854	0.024433767868935193	0.8764418633800639	0.2638011610932514	0.6075206504646796	0.06391894583385896	0.5937401459409405	724
ENSG00000158578	0.0237743807211088	0.8781068548674553	3.886057260312099	0.048688598020368894	0.08000636511371749	0.5040906100440432	354
ENSG00000125356	0.023576928410333334	0.878610023484437	0.48618647983284724	0.4856333781155503	0.0071110555726976105	0.9527258948430735	526
ENSG00000118640	0.023450462678675836	0.8789334309656754	0.7340109848855599	0.391586153694493	0.013573049324158424	0.9099031831496931	556
ENSG00000162366	0.02144366412614059	0.8841900659358705	0.22537559047597594	0.6349741633472185	-0.008883573360245027	0.940961206845548	326
ENSG00000204628	0.0203405623239397	0.8871870256556125	7.264703940384913	0.007032286021145625	-0.06780791399435444	0.5714267854871332	98
ENSG00000203812	0.01929835844972185	0.8900957368525365	0.5687469516295437	0.4507572744625128	0.03591484357064123	0.7645504365263988	112
ENSG00000077984	0.016555179346783595	0.898158812497825	2.4604436567396264	0.11674580293924898	0.04592409096833415	0.701674462409227	708
ENSG00000169230	0.01609027111983715	0.8995910421053903	0.4823564683908252	0.48735686771987463	0.03126155975822377	0.794335943937408	265
ENSG00000213934	0.01583170604600729	0.9003967068231433	6.0284075507428065	0.014077427890314737	0.001959826263474994	0.9869642281436117	73
ENSG00000169100	0.015776620419894343	0.9005692104506493	0.6973352306081587	0.40368054663065234	-0.05743785650958696	0.6317660913794558	269
ENSG00000142676	0.015464376759452364	0.9015528543284268	5.13149557447452	0.02349547418781576	-0.030670120557258155	0.7981438139150454	414
ENSG00000182117	0.014435495462869121	0.9048675632633661	1.0708826888812033	0.30074615240124525	-0.029466482599404174	0.8059076480545541	191
ENSG00000126860	0.014412045696394038	0.9049444852657311	0.2663527290380759	0.6057889530569838	0.03328901318768836	0.7813194335390099	505
ENSG00000184076	0.01345106079731163	0.9081532843019495	0.22836336981523003	0.6327400293556633	-0.0032064969418233403	0.9786735627797074	181
ENSG00000196656	0.009743325006133308	0.9217809652467809	7.002514650944736	0.00813952974791101	-0.013747017182557757	0.9087533057995919	152
ENSG00000154723	0.009693112567218743	0.9219821117992285	0.18910481116351746	0.6636627219759168	-0.03221563819878409	0.7882034200850405	366
ENSG00000198712	0.009557000814968988	0.9225300247986775	24.498183976088207	7.437990954168786e-07	-0.06848285821665243	0.5675943438095861	129
ENSG00000240972	0.00846912945606201	0.9270589070085046	0.20734671139769464	0.6488550206223964	-0.05911979058883723	0.6218004011005567	32
ENSG00000180879	0.0072279269793486265	0.9326013239896792	0.2630494227393313	0.6080328581572642	-0.0066602086121336475	0.9557199988165668	196
ENSG00000142089	0.007168327143297917	0.9328790963488145	3.1636031153616377	0.07529682497291404	-0.008159491644882144	0.9457657569394139	424
ENSG00000100300	0.005191368402996637	0.9428605895562181	0.3875479920551492	0.533591105257119	0.009696689628485404	0.9355683925517471	673
ENSG00000210082	0.004712890829344002	0.9455530133211387	3.486623836435917	0.061866636576697435	-0.08181267022926188	0.4944801176212692	87
ENSG00000167286	0.004568944145341514	0.9463896413525038	0.24377871090730346	0.6214901529558476	0.0003863455273175832	0.997430117679478	285
ENSG00000227063	0.004239188326846241	0.9483575909513299	3.3850408066926643	0.06579055037963516	-0.05319549553150911	0.6571919533705805	55
ENSG00000161016	0.00423124162088848	0.9484059479076142	1.178883926642078	0.27758332305648237	-0.06823517339432394	0.5689993388451196	334
ENSG00000136942	0.0041655010996287205	0.9488077514090995	1.3969684172827013	0.23723181653606648	-0.07168396855512486	0.5495838555596848	445
ENSG00000103490	0.0027998073453557783	0.9580206690108478	0.09329537963684188	0.7600288343268784	0.012533718967742545	0.9167766235722336	654
ENSG00000167283	0.0027723535105132666	0.9582267975927666	0.07138366967689806	0.7893327105997598	-0.032846506732526336	0.7841554081840336	286
ENSG00000240342	0.0027129205524611105	0.9586765669840625	0.08253445320286526	0.7738917325504047	-0.09556250295373321	0.4245727997322225	33
ENSG00000229117	0.0014333798589566727	0.9699563273218468	0.6977263487924895	0.4035487302134716	-0.05802229097886093	0.6282956893243186	49
ENSG00000149806	0.0009606860633413425	0.975402099556669	0.14638450250182272	0.7020146815668022	-0.0600309603412256	0.6164296446029489	375
ENSG00000119013	0.0006500854703479439	0.9797644286298529	0.010030931403338921	0.9202216382005979	0.0037799139136341893	0.9748609031316169	553
ENSG00000164405	0.0005842704212516832	0.9808158723806333	0.010483066690034536	0.9184496224035303	-0.04449198828569483	0.7105603514617844	301
ENSG00000227077	0.0005281010671833211	0.9817611363313669	0.019915393444690677	0.887773635292151	0.011391759627892429	0.9243357891922606	54
ENSG00000156411	0.00048491647991560173	0.9825226365708349	0.009142371037335836	0.9238257583604093	-0.03873027305097738	0.7466900494321227	361
ENSG00000168028	0.00039131268271450727	0.9842995780901553	0.09204983354980764	0.7615872136868901	-0.04613096089374838	0.7003941382951655	274
ENSG00000131469	0.0002431205517231644	0.9876242608490244	0.05233962068462411	0.8190410465245923	-0.03923981029638971	0.7434715400573577	475
ENSG00000197958	0.00018625873482269024	0.9891676461964993	0.13668638646630443	0.7115976706243653	-0.05253191957625594	0.6612052922826378	137
