# Supplementary material for: Discovering biomarkers associated and predicting cardiovascular disease with high accuracy using a novel nexus of machine learning techniques for precision medicine
Source: Sci Rep. 2024 Jan 2;14:1. doi: 10.1038/s41598-023-50600-8 (PMC10762256; doi:10.1038/s41598-023-50600-8)
Supplement: Supplementary file 4 — Supplementary Information 4. [file 41598_2023_50600_MOESM4_ESM.csv]

Classifier	Accuracy	AUC-ROC	Weighted-Average F1 Score
Random Forest	0.9545454545454546	0.9513888888888888	0.9564213564213564
Support Vector Machine	0.9090909090909091	0.986111111111111	0.9090909090909091
XGBoost	0.9090909090909091	0.9444444444444444	0.9155080213903743
k-Nearest Neighbors	0.9090909090909091	0.8472222222222222	0.9090909090909091
Soft Voting Classifier	0.9090909090909091	0.9722222222222222	0.9090909090909091
