# Supplementary material for: Discovering biomarkers associated and predicting cardiovascular disease with high accuracy using a novel nexus of machine learning techniques for precision medicine
Source: Sci Rep. 2024 Jan 2;14:1. doi: 10.1038/s41598-023-50600-8 (PMC10762256; doi:10.1038/s41598-023-50600-8)
Supplement: Supplementary file 5 — Supplementary Information 5. [file 41598_2023_50600_MOESM5_ESM.xlsx]

## Sheet: Figure5_Table_WBD
Diagnosis Name	Diagnosis Frequency	ICD10	Gene Names
Type 2 or unspecified diabetes mellitus with peripheral circulatory disorder [Type 2 Diabetes]	407	E11.51	GPX1
Osteoarthritis [Osteoarthritis]	161	M19.90	GAS5
History of non-Hodgkins lymphoma [Diffuse Large B-cell Lymphoma]**	133	Z85.72	HLA-B
Malignant neoplasm of upper-outer quadrant of right female breast. unspecified estrogen receptor status (CMS/HCC) [Breast Cancer]	100	C50.411	MTRNR2L1	GAS5	TSTD1	EGLN2	SNHG6	BRK1
Seronegative arthritis [Rheumatoid Arthritis]**	98	M13.80	HLA-DMB	GAS5
Mass of upper inner quadrant of right breast [Breast Cancer]	95	N63.12	MTRNR2L1	GAS5	TSTD1	EGLN2	SNHG6	BRK1
Coronary artery disease involving native heart with angina pectoris. unspecified vessel or lesion type (CMS/HCC) [Coronary Artery Disease]	89	I25.119	MTRNR2L1
Special screening for malignant neoplasms. colon [Colorectal Cancer]	74	Z12.11	EGLN2	SNHG6
Seronegative rheumatoid arthritis (CMS/HCC) [Rheumatoid Arthritis]	59	M06.00	HLA-DMB	GAS5
Family history of ovarian cancer [Ovarian Carcinoma]	54	Z80.41	LILRA2
Malignant neoplasm of upper lobe. right bronchus or lung (CMS/HCC) [Lung Cancer]	52	C34.11	EGLN2	BRK1	CTA-363E6.6
Other malignant lymphoma of extranodal or solid organ sites [Diffuse Large B-cell Lymphoma]**	50	C85.89	HLA-B
Other diabetic neurological complication associated with other specified diabetes mellitus (CMS/HCC) [Type 1 Diabetes]	46	E13.49	HLA-DMB	HLA-DPA1
NSTEMI (non-ST elevated myocardial infarction) (CMS/HCC) [Myocardial Infarction]	40	I21.4	GAS5
Obscure cardiomyopathy of Africa (CMS/HCC) [Cardiomyopathy]	39	I42.8	HLA-DMB	HLA-B	GPX1
Other atherosclerosis of native artery of extremity [Atherosclerosis]	34	I70.299	ARPC4	LILRA2
Family history of ischemic heart disease [Coronary Artery Disease]	30	Z82.49	MTRNR2L1
Wegeners granulomatosis (CMS/HCC) [Granulomatosis with Polyangiitis]	30	M31.30	HLA-DPA1
Mantle cell lymphoma (CMS/HCC) [Diffuse Large B-cell Lymphoma]**	23	C83.10	HLA-B
Viral hepatitis [Chronic Hepatitis B Virus]**	23	B19.9	HLA-DPA1
Hereditary and idiopathic peripheral neuropathy [Neurodevelopmental Disorders]**	21	G60.9	ARPC4
Malignant neoplasm of posterior wall of bladder (CMS/HCC) [Bladder Cancer]	21	C67.4	ARPC4	GPX1
Carcinoma in situ of breast [Breast Cancer]	20	D05.90	MTRNR2L1	GAS5	TSTD1	EGLN2	SNHG6	BRK1
Need for prophylactic vaccination and inoculation against viral hepatitis [Chronic Hepatitis B Virus]**	17	Z23	HLA-DPA1
Polycystic ovaries [Polycystic Ovary Syndrome]	17	E28.2	GAS5
Malignant neoplasm of colon (CMS/HCC) [Colorectal Cancer]	16	C18.9	EGLN2	SNHG6
Telangiectasia [Hereditary Haemorrhagic Telangiectasia]**	11	I78.1	SNHG6
Malignant neoplasm of prostate (CMS/HCC) [Prostate Cancer]	10	C61	EGLN2
Interstitial lung disease (CMS/HCC) [Connective Tissue Disease-Associated Interstitial Lung Disease]**	10	J84.9	TSTD1
Chronic periodontitis [Periodontitis]	9	K05.30	GPX1
Secondary malignant neoplasm of lung (CMS/HCC) [Lung Cancer]	9	C78.00	EGLN2	BRK1	CTA-363E6.6
Squamous cell cancer of epiglottis (CMS/HCC) [Oral Squamous Cell Carcinoma]	8	C32.1	GAS5
Chronic obstructive pulmonary disease. unspecified COPD type (CMS/HCC) [Chronic Obstructive Pulmonary Disease]	6	J44.9	EGLN2
Chronic myeloid leukemia (CMS/HCC) [Acute Myeloid Leukemia]**	5	C92.10	TWF2
Ectopic pregnancy without intrauterine pregnancy [Development of Ectopic Pregnancy]	5	O00.90	TSTD1
Old myocardial infarction [Myocardial Infarction]	5	I25.2	GAS5
